# Supplementary material for: Storage conditions differentially alter the human tooth enamel proteome
Source: Front Dent Med. 2025 Nov 14;6:1666534. doi: 10.3389/fdmed.2025.1666534 (PMC12660288; doi:10.3389/fdmed.2025.1666534)
Supplement: Supplementary Sheet 1 — List of all the proteins and their intensity values across all conditions and the results of the differential enrichment analysis can be found in separate sheets inside the document. Common proteins that are significantly different in more than one comparison are also listed separately. [file Table1.xlsx]

## Sheet: Sum Intensities
name	ID	PBS_1	PBS_2	PBS_3	Air_1	Air_2	Air_3	ETH_1	ETH_2	ETH_3	X80_1	X80_2	X80_3
A2M	sp|P01023|A2MG_HUMAN	12.4458	12.91				14.3355	13.9399	14.943	17.0413	16.9798	18.5514	18.5445
A2ML1	sp|A8K2U0|A2ML1_HUMAN	17.5661	17.3415	17.4571			17.8985	15.2395	16.9727	18.0193	13.9627	15.6812	15.6742
ACAA1	sp|P09110|THIK_HUMAN										13.0298	11.2796	11.2726
ACAA2	sp|P42765|THIM_HUMAN									14.5079	15.1851	14.464	14.457
ACADVL	sp|P49748|ACADV_HUMAN									18.5047	19.1591	18.322	18.315
ACO2	sp|Q99798|ACON_HUMAN									14.0325	15.5246	13.464	13.457
ACTA2	sp|P62736|ACTA_HUMAN	18.321	19.2128	18.301	19.5525	20.3466	18.7216			19.7783	20.1211	19.8734	19.8664
ACTB	sp|P60709|ACTB_HUMAN	21.058	21.7977	20.8335	22.6621	23.4986	21.3779	20.1761	20.4613	23.2846	23.7061	23.5673	23.5603
ACTN1	sp|P12814|ACTN1_HUMAN				14.4681					16.2448	16.7992	16.7859	16.7789
ACTN4	sp|O43707|ACTN4_HUMAN	12.5661	16.8419		16.4421	15.6413	15.0054			19.7112	19.5362	19.8734	19.8664
ACTR1A	sp|P61163|ACTZ_HUMAN										14.4284
ACTR2	sp|P61160|ARP2_HUMAN									14.8043	15.9798	15.7859	15.7789
ACTR3	sp|P61158|ARP3_HUMAN		15.984							15.9038	16.125	15.6966	15.6897
AEBP1	sp|Q8IUX7|AEBP1_HUMAN	16.3317								15.8043	14.6997
AGA	sp|P20933|ASPG_HUMAN			15.7566						12.2599
AGT	sp|P01019|ANGT_HUMAN				13.9086	14.4397			14.4455			14.87	14.863
AHNAK	sp|Q09666|AHNK_HUMAN	16.0255	17.7119	15.4196	18.1921	17.8089	16.6575	17.1464	16.4024	22.8107	24.2911	23.9658	23.9588
AHNAK2	sp|Q8IVF2|AHNK2_HUMAN									16.6408	17.9798	16.2713	16.2644
AHSG	sp|P02765|FETUA_HUMAN	20.1207	18.7653	20.4936	20.005	20.2641	19.9794	20.5838	22.0463	17.7783	16.0622	17.8563	17.8493
ALB	sp|P02768|ALBU_HUMAN	26.4954	25.2572	26.2249	25.2115	25.3812	26.381	26.509	26.0787	25.1326			25.8822
ALDH2	sp|P05091|ALDH2_HUMAN	12.0097								13.6292	14.0298	12.6015	12.5945
ALDH3A2	sp|P51648|AL3A2_HUMAN									15.9969	17.0622	12.1055	12.0985
ALDOA	sp|P04075|ALDOA_HUMAN	16.4536	17.1934		16.0006		17.368	14.763		17.8043	17.4159	17.2713	17.2644
ALDOC	sp|P09972|ALDOC_HUMAN	13.0515	15.2012				13.6835			15.1507	14.7798	14.464	14.457
ALOX12B	sp|O75342|LX12B_HUMAN	16.0255	17.5689
AMBN	sp|Q9NP70|AMBN_HUMAN	25.4579	24.9316	26.3854	22.3269	23.6685	25.4268	26.2496	25.9088	20.4063	19.0421	23.4298	24.3863
AMELX	sp|Q99217|AMELX_HUMAN	21.6694	20.2328		19.4421	20.569	21.5783	21.4791	21.4789	19.2353			18.0922
ANXA1	sp|P04083|ANXA1_HUMAN	19.399	19.1132	16.1717	19.3046	18.4397	18.056	18.3687	19.1062	20.1262	20.4622	20.4863	20.4794
ANXA11	sp|P50995|ANX11_HUMAN									16.1668	16.6997	14.3515	14.3445
ANXA2	sp|P07355|ANXA2_HUMAN	18.6954	18.8909	18.4005	20.2115	20.984	17.198	18.2053	18.2649	22.4481	23.1211	20.5408	20.5338
ANXA2P2	sp|A6NMY6|AXA2L_HUMAN	19.9412	20.4352	19.6635	21.59	22.0835	19.7372	19.7902	19.4873	22.2257	22.4622	22.2453	22.2384
ANXA4	sp|P09525|ANXA4_HUMAN	13.1317	13.9474	14.979		13.9922				16.3188	16.6997	16.0489	16.042
ANXA5	sp|P08758|ANXA5_HUMAN	15.3735	13.5689	15.0786	17.6831	19.4986				16.1668	16.2142	16.7859	16.7789
ANXA6	sp|P08133|ANXA6_HUMAN					16.5552				12.8449	12.6408
ANXA7	sp|P20073|ANXA7_HUMAN									15.0325	16.3517	14.8425	14.8355
ANXA8	sp|P13928|ANXA8_HUMAN									13.5819	15.1554	14.727	14.72
ANXA8L1	sp|Q5VT79|AXA81_HUMAN									11.9824	12.2708
AP2B1	sp|P63010|AP2B1_HUMAN									13.1344	13.8183	13.9494	13.9424
APCS	sp|P02743|SAMP_HUMAN	18.0255	16.2319	18.4936	20.6969	19.8771	20.2204	21.5272	20.2649	19.9627	20.5362	21.1435	21.1365
APMAP	sp|Q9HDC9|APMAP_HUMAN										13.8923
APOA1	sp|P02647|APOA1_HUMAN	19.1511	16.7913	18.4005	19.1324	17.9422	19.2424	19.5614	19.7885	16.2448	16.9798	17.7859	17.7789
APOA4	sp|P06727|APOA4_HUMAN	19.736		20.7974	18.6551	19.7616	21.8775	22.3428	22.9088	15.8043	15.4773	16.0489	16.042
APOB	sp|P04114|APOB_HUMAN		14.52
APOD	sp|P05090|APOD_HUMAN	15.4141	17.3415
APOE	sp|P02649|APOE_HUMAN			14.0786			16.8985	18.5614	17.5868			14.1864	14.1795
ARF3	sp|P61204|ARF3_HUMAN						15.4611			15.3188	16.3517	15.1644	15.1574
ARF4	sp|P18085|ARF4_HUMAN	14.3317						13.3605		12.9969	13.1554	15.2295	15.2225
ARHGAP1	sp|Q07960|RHG01_HUMAN									12.9969	12.0298	11.6015	11.5945
ARPC2	sp|O15144|ARPC2_HUMAN										16.6997
ASAH1	sp|Q13510|ASAH1_HUMAN	15.888	13.7064	13.3092						13.7194
ASPN	sp|Q9BXN1|ASPN_HUMAN			15.2591	20.1119	21.7616				18.1054	15.6365	17.1078	17.1009
ASPRV1	sp|Q53RT3|APRV1_HUMAN		15.1378	14.0977						14.9418
ATL3	sp|Q6DD88|ATLA3_HUMAN									13.9604	14.5704	15.1421	15.1351
ATP1A1	sp|P05023|AT1A1_HUMAN									18.6263	19.3186	19.2453	19.2384
ATP1B3	sp|P54709|AT1B3_HUMAN									15.8043	16.1851	15.312	15.305
ATP2A1	sp|O14983|AT2A1_HUMAN									14.5576	14.6579	15.4088	15.4019
ATP2A2	sp|P16615|AT2A2_HUMAN									12.8449	14.2708	12.0489	12.042
ATP2B1	sp|P20020|AT2B1_HUMAN									14.4823	13.0298	13.9494	13.9424
ATP5F1A	sp|P25705|ATPA_HUMAN	16.3939	15.984		19.268	18.5552				19.9627	20.5362	20.5408	20.5338
ATP5F1B	sp|P06576|ATPB_HUMAN	18.0897	18.4434	16.979	19.4256	20.0835	17.368	17.5614		20.6408	21.1211	20.7401	20.7331
ATP5F1C	sp|P36542|ATPG_HUMAN									14.1985	15.0298	15.1644	15.1574
ATP5PO	sp|P48047|ATPO_HUMAN									13.7194	13.8183	13.464	13.457
ATP6V1A	sp|P38606|VATA_HUMAN									14.2296
ATP6V1B2	sp|P21281|VATB2_HUMAN	12.8995		11.6571								13.727	13.72
AZGP1	sp|P25311|ZA2G_HUMAN	19.321	19.0063	19.3516	16.8895	15.6621	18.8705	18.5614	18.0723	17.5819	17.5362	17.7494	17.7424
AZU1	sp|P20160|CAP7_HUMAN	13.7036			15.2754	16.8547	15.6835	16.4489	16.1394	15.3188	14.7798	16.0489	16.042
B2M	sp|P61769|B2MG_HUMAN	15.2886		15.6952	15.2153			16.5063	16.1654		15.2428	13.6656	13.6586
BGN	sp|P21810|PGS1_HUMAN	19.3735	17.6278	19.4478	19.8895	21.221	17.5903	18.6489	20.9088	16.9038	16.1402	16.7119	16.7049
BLMH	sp|Q13867|BLMH_HUMAN	18.814	20.2128	18.8859	16.79	15.9422	15.8534	18.2053	17.3804	17.0413	16.3517	15.2713	15.2644
BLVRB	sp|P30043|BLVRB_HUMAN											16.1644	16.1574
BPI	sp|P17213|BPI_HUMAN				15.6607	15.3401				16.5819	16.4773	17.1078	17.1009
BPIFA1	sp|Q9NP55|BPIA1_HUMAN	15.736	16.3763	16.3811		15.6413					14.9627
BPIFB1	sp|Q8TDL5|BPIB1_HUMAN	12.3817		15.1717					19.8894
BPIFB2	sp|Q8N4F0|BPIB2_HUMAN						13.1088	13.0673	14.8175
BSG	sp|P35613|BASI_HUMAN									13.533	15.1851	15.7859	15.7789
C11orf54	sp|Q9H0W9|CK054_HUMAN	14.0515	13.7064	13.1717			11.8396			12.675
C3	sp|P01024|CO3_HUMAN	18.0897	18.7653	19.0786	19.4904	18.5552	18.198	19.2053	19.4348	17.9038	17.2142	19.7859	19.7789
C4A	sp|P0C0L4|CO4A_HUMAN	15.8291		14.1535				16.0208	15.0585	14.8844	14.4773	15.5683	15.5613
C8B	sp|P07358|CO8B_HUMAN							14.1464
C8G	sp|P07360|CO8G_HUMAN	14.4141		13.9583				16.4683	16.4241			16.5514	16.5445
C9	sp|P02748|CO9_HUMAN	17.814	15.2319	17.953	16.79	16.1766	17.52	19.2338	18.4348	15.5819	15.9454	17.1078	17.1009
CA2	sp|P00918|CAH2_HUMAN	12.4141								10.8766	9.52645	10.4051	10.3981
CALML3	sp|P27482|CALL3_HUMAN	19.1207	19.0063	17.1259	14.9086		18.4834	15.9399	17.1394	15.9969	14.9279	14.2295	14.2225
CALR	sp|P27797|CALR_HUMAN									14.1012	13.3777
CANX	sp|P27824|CALX_HUMAN		14.4694		14.1201	13.2332				15.6974	15.1554	15.7859	15.7789
CAP1	sp|Q01518|CAP1_HUMAN									13.4823	14.6579
CAPG	sp|P40121|CAPG_HUMAN						14.198			15.1507	14.8923	11.9699	11.9629
CAPN1	sp|P07384|CAN1_HUMAN									16.6974	13.1554	14.6339	14.6269
CAPZA1	sp|P52907|CAZA1_HUMAN		15.8909							15.2141	15.8183	14.6966	14.6897
CAPZB	sp|P47756|CAPZB_HUMAN		15.105							14.533	15.3517
CAT	sp|P04040|CATA_HUMAN	19.6536	20.7977	19.0172	17.6265	15.6825	18.2855	19.2053	19.2035	17.9276	18.4159	18.1364	18.1294
CAV1	sp|Q03135|CAV1_HUMAN									15.4563	16.0622	15.6812	15.6742
CBR1	sp|P16152|CBR1_HUMAN									10.8766	12.8778
CCT2	sp|P78371|TCPB_HUMAN										13.7403	14.1421	14.1351
CD109	sp|Q6YHK3|CD109_HUMAN									15.1012	15.6579	15.1193	15.1123
CD44	sp|P16070|CD44_HUMAN									14.9788	16.094	15.312	15.305
CD9	sp|P21926|CD9_HUMAN			16.4196				17.8833	17.2649		15.9279
CDC42	sp|P60953|CDC42_HUMAN	12.2442					11.8021		11.68	13.3754	14.3253	13.7859	13.7789
CDH1	sp|P12830|CADH1_HUMAN	16.7988		14.3733	16.4421		17.52	18.3687	17.7674	16.2448	16.5928	17.2713	17.2644
CDSN	sp|Q15517|CDSN_HUMAN	18.9237	19.5538	20.0172	16.4421	16.1766	17.368	18.3687	18.2035	17.3545	16.1402	16.1644	16.1574
CEP290	sp|O15078|CE290_HUMAN								15.0019
CFB	sp|P00751|CFAB_HUMAN	14.5661					15.368			12.3754	12.4184	14.3515	14.3445
CFL1	sp|P23528|COF1_HUMAN	16.1749	17.3059	15.0786	15.7692	15.2052	17.0054	15.8244		15.9038	16.0461	16.464	16.457
CHAD	sp|O15335|CHAD_HUMAN				13.4681	13.4397			18.3804
CIRBP	sp|Q14011|CIRBP_HUMAN									13.4823		13.7859	13.7789
CKAP4	sp|Q07065|CKAP4_HUMAN									17.6408	17.9367	17.9558	17.9489
CKB	sp|P12277|KCRB_HUMAN	16.2886	16.5075	12.0197
CKMT1B	sp|P12532|KCRU_HUMAN									15.5819	16.0298	16.6339	16.6269
CLDN1	sp|O95832|CLD1_HUMAN									13.533		13.6015	13.5945
CLEC11A	sp|Q9Y240|CLC11_HUMAN				15.3612				16.943
CLTC	sp|Q00610|CLH1_HUMAN				14.5187	15.5772				17.4563	17.5928	16.9875	16.9806
CLTCL1	sp|P53675|CLH2_HUMAN				13.2457	13.7807				14.6523	14.8183	14.1864	14.1795
CLU	sp|P10909|CLUS_HUMAN	19.9412	18.7653	20.3516	19.8895	21.1308	22.3779	22.7902	22.3594	18.5047	18.6202	18.4182	18.4112
CNN2	sp|Q99439|CNN2_HUMAN									13.3754	13.8183	12.464	12.457
CNN3	sp|Q15417|CNN3_HUMAN									15.1012	17.1402
COL11A2	sp|P13942|COBA2_HUMAN	14.1511						14.0468	17.2649
COL12A1	sp|Q99715|COCA1_HUMAN	20.21	17.3415	20.3763	20.8895	22.7913				21.1517	19.1018	20.4298	20.4228
COL14A1	sp|Q05707|COEA1_HUMAN					15.2607				16.1668	13.7403	18.5514	18.5445
COL17A1	sp|Q9UMD9|COHA1_HUMAN	15.3735		16.5979	11.5087	11.2552	14.783			16.1668	16.7992	15.9234	15.9164
COL18A1	sp|P39060|COIA1_HUMAN					15.0874
COL1A1	sp|P02452|CO1A1_HUMAN	25.9379	24.4858	26.1375	26.5334	27.0684	23.1638	26.0632	25.278	25.0331	22.6572	24.062	24.055
COL1A2	sp|P08123|CO1A2_HUMAN	24.6023	22.4352	24.4155	24.714	25.4293	21.9462	25.1594	24.8474	22.8887	20.2142	22.0147	22.0077
COL3A1	sp|P02461|CO3A1_HUMAN					22.199				19.8424		12.727	12.72
COL5A1	sp|P20908|CO5A1_HUMAN	12.3817				15.7807				14.0325
COL6A1	sp|P12109|CO6A1_HUMAN	16.888		17.7566	21.4339	22.8205				19.1262	18.6472	19.7859	19.7789
COL6A2	sp|P12110|CO6A2_HUMAN	15.1511		16.0297	20.5525	22.4434				19.0193	17.6997	19.3709	19.3639
COL6A3	sp|P12111|CO6A3_HUMAN	15.9721		17.953	23.4339	25.1133				21.273	20.2142	21.8944	21.8874
COL7A1	sp|Q02388|CO7A1_HUMAN					16.9422
COX4I1	sp|P13073|COX41_HUMAN									14.8648	14.094
CP	sp|P00450|CERU_HUMAN	15.1511		15.4936	12.6056	13.4397				14.9038	15.3777	16.2713	16.2644
CPA4	sp|Q9UI42|CBPA4_HUMAN	15.9721	16.6278	16.301			11.9804	15.7941	15.9126	15.8043	14.6148	14.7568	14.7498
CPB2	sp|Q96IY4|CBPB2_HUMAN	14.6365		14.7566			14.9205	16.1221	16.7674	13.533
CPNE3	sp|O75131|CPNE3_HUMAN							15.6318		16.0844	15.8372	16.3709	16.3639
CRNN	sp|Q9UBG3|CRNN_HUMAN		15.0714						16.7503
CRP	sp|P02741|CRP_HUMAN	18.6954	16.6844	19.1375
CRYAB	sp|P02511|CRYAB_HUMAN	14.7677	14.0883				18.6899
CRYZ	sp|Q08257|QOR_HUMAN									13.1985	11.5704	13.1421	13.1351
CS	sp|O75390|CISY_HUMAN									15.1507	15.8923	15.4996	15.4926
CTNNA1	sp|P35221|CTNA1_HUMAN									17.3545	17.5928	17.8215	17.8145
CTNNA2	sp|P26232|CTNA2_HUMAN									14.3754	15.1851	14.7568	14.7498
CTNNB1	sp|P35222|CTNB1_HUMAN	13.9446								16.6408	16.9798	18.0186	18.0116
CTNND1	sp|O60716|CTND1_HUMAN									16.4563	15.7201	16.5514	16.5445
CTSG	sp|P08311|CATG_HUMAN	15.9721	16.1539	14.8721	18.4421	17.9422	17.52	18.085	17.4873	19.0193	18.8465	19.8734	19.8664
CXCL13	sp|O43927|CXL13_HUMAN	16.4141
CYB5R3	sp|P00387|NB5R3_HUMAN					17.0246				15.2296	15.5011	14.464	14.457
DCN	sp|P07585|PGS2_HUMAN	15.4536		16.6635	19.764	21.2641				18.1668	16.6997	18.1364	18.1294
DDOST	sp|P39656|OST48_HUMAN		13.662			15.7226				15.1828	15.9798	16.2713	16.2644
DDX1	sp|Q92499|DDX1_HUMAN									10.523	10.4964	16.464	16.457
DDX17	sp|Q92841|DDX17_HUMAN									14.8449	16.0133	14.7859	14.7789
DDX39A	sp|O00148|DX39A_HUMAN									17.3545	18.3517	18.2453	18.2384
DDX3X	sp|O00571|DDX3X_HUMAN									14.0673	14.9967	14.2295	14.2225
DDX5	sp|P17844|DDX5_HUMAN									15.9969	16.3517	15.4088	15.4019
DECR1	sp|Q16698|DECR_HUMAN									14.8648	16.3517	15.1864	15.1795
DHX15	sp|O43143|DHX15_HUMAN										12.6408
DHX9	sp|Q08211|DHX9_HUMAN									16.3892	15.4033	15.4275	15.4205
DIPK2A	sp|Q8NDZ4|DIK2A_HUMAN	13.7036								15.6974	13.1554	13.9494	13.9424
DLD	sp|P09622|DLDH_HUMAN									13.9604	14.8923	14.6339	14.6269
DLST	sp|P36957|ODO2_HUMAN									14.1012	16.3517
DMBT1	sp|Q9UGM3|DMBT1_HUMAN	15.888	16.7389	16.0786	14.7482	15.4397		15.8244	16.7503	14.1012	13.8183	13.39	13.383
DPT	sp|Q07507|DERM_HUMAN	15.2886		15.564	16.9826	18.8089			15.7503
DPYSL2	sp|Q16555|DPYL2_HUMAN				14.6149
DRG1	sp|Q9Y295|DRG1_HUMAN									11.1079	11.0558	13.7859	13.7789
DSC2	sp|Q02487|DSC2_HUMAN	15.9721								18.1867	18.1402	17.5084	17.5014
DSG2	sp|Q14126|DSG2_HUMAN									17.7518	16.9798	18.1364	18.1294
DSG3	sp|P32926|DSG3_HUMAN				16.9826	15.3141				19.8424	20.3017	19.6928	19.6858
DSG4	sp|Q86SJ6|DSG4_HUMAN	19.7559	17.7913				15.7587		14.943
DST	sp|Q03001|DYST_HUMAN									14.4299	14.8923	14.4996	14.4926
DUSP14	sp|O95147|DUS14_HUMAN						23.5423
DYNC1H1	sp|Q14204|DYHC1_HUMAN									13.9969	12.5522
ECM1	sp|Q16610|ECM1_HUMAN	15.9166	18.4918	16.8721				15.597		14.533	14.2708
EEF1A1	sp|P68104|EF1A1_HUMAN	18.7756	19.2128	18.0786	18.9134	19.281	18.368	17.8093	17.2649	20.1262	19.9147	20.1078	20.1009
EEF1G	sp|P26641|EF1G_HUMAN	13.189								15.4563	12.7242
EEF2	sp|P13639|EF2_HUMAN	15.9991	16.3763	14.8721	14.8702		14.783	15.3269	15.6059	17.3892	16.0622	16.5514	16.5445
EFTUD2	sp|Q15029|U5S1_HUMAN									12.7624	12.1311
EGFR	sp|P00533|EGFR_HUMAN									14.8449	15.453	16.464	16.457
EIF2AK2	sp|P19525|E2AK2_HUMAN									12.3754	12.6914	11.0681	11.0611
EIF4A1	sp|P60842|IF4A1_HUMAN	14.7677	16.2319	14.3416			14.4611
EIF6	sp|P56537|IF6_HUMAN	15.4141	16.5689	15.2591			15.5485		14.8175	13.4823
EMILIN1	sp|Q9Y6C2|EMIL1_HUMAN					17.6621
ENAM	sp|Q9NRM1|ENAM_HUMAN	17.3735				16.7616	16.2855	15.4874					17.042
ENO1	sp|P06733|ENOA_HUMAN	17.814	19.3059	18.4005	18.79	17.8991	20.6074	19.6058	18.4348	19.0193	18.2846	17.9875	17.9806
EPPK1	sp|P58107|EPIPL_HUMAN	14.6365	15.8909	14.8721	20.1119	19.0642	18.5903		13.943	19.4888	19.7992	19.0933	19.0864
ERLIN1	sp|O75477|ERLN1_HUMAN									14.1012	15.2983	14.1421	14.1351
ERP29	sp|P30040|ERP29_HUMAN									13.9229
ESYT1	sp|Q9BSJ8|ESYT1_HUMAN					14.1766				15.2296	15.2428	15.1644	15.1574
ETFA	sp|P13804|ETFA_HUMAN									13.4823	14.1554	13.727	13.72
ETFB	sp|P38117|ETFB_HUMAN										14.5246
EVPL	sp|Q92817|EVPL_HUMAN									13.9229	14.7798	15.1193	15.1123
EWSR1	sp|Q01844|EWS_HUMAN									13.8449	14.3253	14.3515	14.3445
EZR	sp|P15311|EZRI_HUMAN	15.7036	16.1539	16.1717	14.6149			14.8833	14.8175	17.2823	17.2846	16.2713	16.2644
F10	sp|P00742|FA10_HUMAN	14.3317		14.3092		16.8547
F2	sp|P00734|THRB_HUMAN	19.1207	16.7389	18.5811	18.9368	19.247	18.5903	19.1761	20.2649	13.4823	14.6579
FABP4	sp|P15090|FABP4_HUMAN	19.294	17.4758	15.6952			19.6243
FABP5	sp|Q01469|FABP5_HUMAN	16.7036	18.1539	16.6952			20.2204	16.7786		17.7248	15.6148	15.4275	15.4205
FBLN1	sp|P23142|FBLN1_HUMAN					18.6096				14.6057		13.6015	13.5945
FBN1	sp|P35555|FBN1_HUMAN					18.7854
FGA	sp|P02671|FIBA_HUMAN		16.4434		16.3046	17.6621				18.1054	20.2142	18.8215	18.8145
FGB	sp|P02675|FIBB_HUMAN		22.9497	14.6311		17.8547				17.6974	19.6737	19.0933	19.0864
FGG	sp|P02679|FIBG_HUMAN		18.7653	15.2591	17.3046	18.4093		14.9944		18.5047	19.5217	19.3709	19.3639
FH	sp|P07954|FUMH_HUMAN										13.3777
FLNA	sp|P21333|FLNA_HUMAN				20.1119	20.6361				21.5087	21.8581	21.6188	21.6118
FLNB	sp|O75369|FLNB_HUMAN	12.4768			18.268	18.6621				20.6764	21.0216	20.7859	20.7789
FLOT1	sp|O75955|FLOT1_HUMAN									13.8449	14.0298
FMOD	sp|Q06828|FMOD_HUMAN				16.5676	18.4093				14.2296		14.1421	14.1351
FN1	sp|P02751|FINC_HUMAN				16.8895	20.2641				15.3188	15.125	16.3709	16.3639
FUBP1	sp|Q96AE4|FUBP1_HUMAN									15.9038	15.9279	13.9494	13.9424
FUS	sp|P35637|FUS_HUMAN									15.9038	16.5928	15.9234	15.9164
GANAB	sp|Q14697|GANAB_HUMAN										14.9967	13.464	13.457
GAPDH	sp|P04406|G3P_HUMAN	19.7949	20.6278	19.7031	18.9134	18.984	20.7679	19.7313	19.6341	20.6764	20.0216	19.6928	19.6858
GAPDHS	sp|O14556|G3PT_HUMAN									15.5819
GAS6	sp|Q14393|GAS6_HUMAN					17.3783
GBP6	sp|Q6ZN66|GBP6_HUMAN										11.2485
GC	sp|P02774|VTDB_HUMAN	17.1511		17.5979		16.7616	18.2424	17.3687	18.1394	16.1668	14.1554	17.3709	17.3639
GDPD3	sp|Q7L5L3|GDPD3_HUMAN	14.2442	15.5689	14.4936						13.3188
GFAP	tr|K7EPT8|K7EPT8_HUMAN					21.569					19.4469
GFM2	sp|Q969S9|RRF2M_HUMAN				17.1526	17.7127					14.2142
GGCT	sp|O75223|GGCT_HUMAN	17.473	18.5231	17.6146	16.4421	15.1766	15.8985	17.3687	16.943	16.0844	15.7201	15.1864	15.1795
GGH	sp|Q92820|GGH_HUMAN	11.8765	16.0714				16.3997	12.2029		12.8449	10.6408	11.1421	11.1351
GLG1	sp|Q92896|GSLG1_HUMAN									14.5576		14.5683	14.5613
GLUD1	sp|P00367|DHE3_HUMAN									17.2448	17.9367	17.4182	17.4112
GNAI2	sp|P04899|GNAI2_HUMAN									14.8449		15.7859	15.7789
GNAI3	sp|P08754|GNAI3_HUMAN									15.3188	15.5246	15.2081	15.2012
GOT2	sp|P00505|AATM_HUMAN									16.6974	16.5928	16.0489	16.042
GPC4	sp|O75487|GPC4_HUMAN						15.3355	16.1937	16.7331			13.0489	13.042
GPD2	sp|P43304|GPDM_HUMAN									15.9969	17.1402	18.9558	18.9489
GPI	sp|P06744|G6PI_HUMAN	13.189	13.91				15.52			15.8043	18.0216	17.9875	17.9806
GSN	sp|P06396|GELS_HUMAN	16.8441	15.2914	16.2591	17.9368	17.8089	15.2684	14.9399	14.68	17.9969	17.2846	18.5084	18.5014
GSTK1	sp|Q9Y2Q3|GSTK1_HUMAN										18.4159
GSTP1	sp|P09211|GSTP1_HUMAN	15.4141	17.3763	15.1717	15.9275		18.9259	15.2395	16.4241	16.8549	13.6579	13.6015	13.5945
GTF2I	sp|P78347|GTF2I_HUMAN									13.9229
H1-0	sp|P07305|H10_HUMAN					15.2332				14.7194
H1-4	sp|P10412|H14_HUMAN				16.053	16.7616			15.3122	17.9969	16.3517	16.3709	16.3639
H1-5	sp|P16401|H15_HUMAN									16.1668	14.3777	14.464	14.457
H2AC8	sp|P04908|H2A1B_HUMAN	19.399	19.3059	19.8512	20.3046	20.8771	17.8419	14.3269	18.2035	20.3632	20.6737	21.2778	21.2708
H2AX	sp|P16104|H2AX_HUMAN				11.6242	12.2983				11.2357	12.8923	12.6015	12.5945
H2AZ1	sp|P0C0S5|H2AZ_HUMAN									16.0844	16.3517
H2BC11	sp|P06899|H2B1J_HUMAN	17.0255	17.1539	16.7864	17.79	18.0642				17.4888	17.7503	17.5084	17.5014
H2BC12	sp|O60814|H2B1K_HUMAN	19.7949	20.7653	18.4936	19.0701	20.569	16.3839	14.763	16.7331	20.7112	20.9691	20.4298	20.4228
H3C12	sp|P68431|H31_HUMAN	17.6536	18.6278	18.301						18.0193	17.3517	17.7859	17.7789
H4C16	sp|P62805|H4_HUMAN	21.058	21.5347	21.516	20.8895	21.1766	19.641	18.4194	19.1394	20.5283	20.7992	20.9954	20.9884
HACD3	sp|Q9P035|HACD3_HUMAN									11.6385	10.3359	13.5344	13.5274
HADHA	sp|P40939|ECHA_HUMAN									20.0193	18.507	20.3709	20.3639
HADHB	sp|P55084|ECHB_HUMAN									16.2448	16.4773	15.4088	15.4019
HAL	sp|P42357|HUTH_HUMAN	17.736	19.0063	17.6146				18.2053	18.0723	16.5819
HBA2	sp|P69905|HBA_HUMAN	17.736	17.8419	17.4936	18.6551	18.5826	17.8985	18.4194	20.2498	19.2257	19.4773	20.5933	20.5863
HBB	sp|P68871|HBB_HUMAN	19.4969	19.2128	18.8155	19.8895	19.984	20.2204	20.5838	22.0463	20.273	20.3842	26.5997	26.5927
HBD	sp|P02042|HBD_HUMAN	18.0255	17.4102	17.1717	18.4745	18.8089	17.0054	17.3687	19.4079	19.7112	19.1961	24.9407	24.9337
HDLBP	sp|Q00341|VIGLN_HUMAN									15.3188	15.7201	15.4819	15.4749
HK1	sp|P19367|HXK1_HUMAN									16.2448	15.7602	18.9069	18.8999
HLA-A	sp|P04439|HLAA_HUMAN							14.3269	14.358	15.4563	15.8923	16.8563	16.8493
HLA-B	sp|P01889|HLAB_HUMAN									13.4299	15.7201
HLA-C	sp|P10321|HLAC_HUMAN										15.4033	14.1864	14.1795
HLA-H	sp|P01893|HLAH_HUMAN										16.4773	15.5344	15.5274
HMGB1	sp|P09429|HMGB1_HUMAN									18.372
HNRNPA0	sp|Q13151|ROA0_HUMAN									15.5819	15.8742	15.4819	15.4749
HNRNPA1	sp|P09651|ROA1_HUMAN									18.2257	18.5647	18.2189	18.2119
HNRNPA2B1	sp|P22626|ROA2_HUMAN									18.372	19.2322	18.6538	18.6468
HNRNPA3	sp|P51991|ROA3_HUMAN									17.7248	18.2142	17.7859	17.7789
HNRNPC	sp|P07910|HNRPC_HUMAN									16.7518	15.2142	16.1644	16.1574
HNRNPCL1	sp|O60812|HNRC1_HUMAN				14.79	14.1766				16.5819	16.5928	16.464	16.457
HNRNPD	sp|Q14103|HNRPD_HUMAN				18.0701	17.4986				17.5819	17.4773	17.1644	17.1574
HNRNPDL	sp|O14979|HNRDL_HUMAN									13.8043	15.6365	16.2713	16.2644
HNRNPH1	sp|P31943|HNRH1_HUMAN	13.5661	14.1856		14.7482	14.9922	14.7341			17.7248	17.9798	17.6339	17.6269
HNRNPH2	sp|P55795|HNRH2_HUMAN									14.4029	14.2708	15.0962	15.0893
HNRNPH3	sp|P31942|HNRH3_HUMAN									15.2448	15.4773	15.0728	15.0658
HNRNPK	sp|P61978|HNRPK_HUMAN	13.0515	13.832	12.4936	14.1843	15.5989				18.1668	18.4469	18.1644	18.1574
HNRNPL	sp|P14866|HNRPL_HUMAN									16.3892	16.8923	16.8563	16.8493
HNRNPM	sp|P52272|HNRPM_HUMAN				14.1201	14.7422				17.9511	18.2846	18.4413	18.4343
HNRNPR	sp|O43390|HNRPR_HUMAN									16.6408	17.7992	17.464	17.457
HNRNPU	sp|Q00839|HNRPU_HUMAN	13.2442			16.5676	15.7422				16.9969	17.3517	17.5084	17.5014
HNRNPUL2	sp|Q1KMD3|HNRL2_HUMAN										14.094
HP	sp|P00738|HPT_HUMAN	14.7036	16.2319					14.6318	17.7674	15.2599		16.3709	16.3639
HPX	sp|P02790|HEMO_HUMAN	16.1511		16.2161						15.2141	16.0133	16.5514	16.5445
HRG	sp|P04196|HRG_HUMAN	14.4141	13.3625	14.8721	14.5676	14.487	14.8303	15.5249	13.479	12.5819	13.4773	13.312	13.305
HSD17B10	sp|Q99714|HCD2_HUMAN									13.3754	14.9279	16.2713	16.2644
HSD17B4	sp|P51659|DHB4_HUMAN		12.832							14.8844	15.2708	15	14.9931
HSP90AA1	sp|P07900|HS90A_HUMAN	14.6365	16.7389	15.0786					15.0019	15.3188		14.0962	14.0893
HSP90AB1	sp|P08238|HS90B_HUMAN										14.9279	14.8969	14.89
HSP90B1	sp|P14625|ENPL_HUMAN	13.5222			16.1843					15.9969	16.8923	16.1644	16.1574
HSPA1A	sp|P0DMV8|HS71A_HUMAN	17.888	18.3238	16.3811	17.79	18.3141	16.783	16.2395	16.0585	19.9627	20.6737	20.4298	20.4228
HSPA2	sp|P54652|HSP72_HUMAN	14.5661	15.4434	13.979
HSPA5	sp|P11021|BIP_HUMAN	18.0255	18.6278	17.6146	18.375	18.4397	19.198	16.4293	16.0304	19.1262	19.2499	18.9718	18.9648
HSPA8	sp|P11142|HSP7C_HUMAN	17.1511	17.9382	15.8721	19.6265	18.6096	15.8985	15.3269	17.8499	20.0737	20.4622	20.0338	20.0269
HSPA9	sp|P38646|GRP75_HUMAN	18.0897	17.6278	17.3615	19.8895	19.4546	19.2204	20.8833	20.0375	17.5819	18.1402	17.7494	17.7424
HSPB1	sp|P04792|HSPB1_HUMAN	18.0255	19.3059	17.953	18.5676	17.8089	20.52	17.9537	18.5379	19.1262	18.3842	18.0489	18.042
HSPD1	sp|P10809|CH60_HUMAN	14.4921								15.1179	15.9454	15.9234	15.9164
HSPG2	sp|P98160|PGBM_HUMAN	15.0515				18.1401				15.1507	14.3253	13.2295	13.2225
HTRA1	sp|Q92743|HTRA1_HUMAN	14.0515		15.4936	17.8406	17.4986	19.2641	19.116	18.3804	17.1668	17.0622	17.4182	17.4112
IDE	sp|P14735|IDE_HUMAN		16.8419	14.3255						14.533
IDH2	sp|P48735|IDHP_HUMAN									13.3188	14.6579	12.9494	12.9424
IFI16	sp|Q16666|IF16_HUMAN									15.5819	15.5477	14.6656	14.6586
IGFBP5	sp|P24593|IBP5_HUMAN			15.0786	16.2606	17.3141		15.6657
IGHA1	sp|P01876|IGHA1_HUMAN	18.1511	19.4758	17.953	17.5676	17.4986	17.446	17.5614	18.3804	17.5515	18.0216	17.5514	17.5445
IGHA2	sp|P01877|IGHA2_HUMAN	15.6365	15.7913	15.0786
IGHG1	sp|P01857|IGHG1_HUMAN	21.4116	21.5347	22.4005	21.0595	20.9315	21.1638	20.8833	20.7023	20.4063	20.0216	21.2122	21.2052
IGHG2	sp|P01859|IGHG2_HUMAN	17.814	16.6844	17.6311	17.4421	17.7616	17.783	16.763	16.5675	16.8549	17.0622	17.2189	17.2119
IGHV3-23	sp|P01764|HV323_HUMAN	16.0515	14.5928	16.0297				15.4874	15.4455	14.0673	14.8558	15.2713	15.2644
IGKC	sp|P01834|IGKC_HUMAN	21.6429	20.9783	21.6229	21.3046	21.221	21.1049	20.6907	21.5254	20.273	20.6066	20.8734	20.8664
IGKV1D-33	sp|P01593|KVD33_HUMAN	15.5661		15.0786						13.8844	14.1554	15.2081	15.2012
IGKV2D-24	sp|A0A075B6R9|KVD24_HUMAN			17.2802						13.4823		16.2713	16.2644
IGKV3-20	sp|P01619|KV320_HUMAN	17.0255		18.6635	16.4421	17.5552	16.6575	17.6489	16.7674	15.8043	15.4284	15.9234	15.9164
IGLC2	sp|P0DOY2|IGLC2_HUMAN			16.301								14.6966	14.6897
IGLC7	sp|A0M8Q6|IGLC7_HUMAN	18.736	18.4269	19.0786	17.8895	17.984	17.5903	18.5614	18.2649	17.4563	17.8465	18.0186	18.0116
IL11	sp|P20809|IL11_HUMAN						16.783		15.9126
IL36G	sp|Q9NZH8|IL36G_HUMAN		14.52	15.2591
ILF2	sp|Q12905|ILF2_HUMAN									16.5819	15.9454	15.3515	15.3445
ILF3	sp|Q12906|ILF3_HUMAN									14.7194	16.125	14.7859	14.7789
ILVBL	sp|A1L0T0|HACL2_HUMAN									10.2599
IMMT	sp|Q16891|MIC60_HUMAN									13.533	15.5011	15.727	15.72
IQGAP1	sp|P46940|IQGA1_HUMAN				14.7051	16.1766				17.6116	19.3186	19.2453	19.2384
ITGA2	sp|P17301|ITA2_HUMAN									12.9229	14.5246	13.727	13.72
ITGA6	sp|P23229|ITA6_HUMAN				17.5062	17.0246				18.3368	19.4315	19.0031	18.9962
ITGAV	sp|P06756|ITAV_HUMAN				13.6607	13.5328				15.5819	15.2983	15.585	15.578
ITGB1	sp|P05556|ITB1_HUMAN									16.9038	16.7992	16.1644	16.1574
ITGB4	sp|P16144|ITB4_HUMAN				16.79	16.3141				19.1262	19.0008	19.2453	19.2384
ITIH1	sp|P19827|ITIH1_HUMAN									14.9788		14.8425	14.8355
ITIH2	sp|P19823|ITIH2_HUMAN							15.9399		15.3043	13.2708	16.8563	16.8493
KHDRBS1	sp|Q07666|KHDR1_HUMAN									13.9969	14.6997	15.6178	15.6108
KHSRP	sp|Q92945|FUBP2_HUMAN									15.1179	15.6997	14.8969	14.89
KLK14	sp|Q9P0G3|KLK14_HUMAN						16.783
KLK4	sp|Q9Y5K2|KLK4_HUMAN	23.6694	21.2832	24.7224	23.4339	21.984	23.4268	23.1121	23.3942	22.2257	23.1211	22.9152	22.9082
KLK7	sp|P49862|KLK7_HUMAN	15.4536	15.6844	15.6311			16.52
KNG1	sp|P01042|KNG1_HUMAN	17.1511		16.6952	16.79	16.6621	16.52	17.8093	18.8499	14.7835		14.727	14.72
KPNB1	sp|Q14974|IMB1_HUMAN						12.0136			13.9229	13.4773	13.8969	13.89
KRT78	tr|H0YI54|H0YI54_HUMAN	16.1511		15.7566	16.2754		15.604	17.1464	15.5279	17.4888	17.5362	17.6339	17.6269
KRT87P	sp|A6NCN2|KR87P_HUMAN									15.4563
KRTAP13-2	sp|Q52LG2|KR132_HUMAN						20.8419
KRTAP8-1	sp|Q8IUC2|KRA81_HUMAN						16.6575
KTN1	sp|Q86UP2|KTN1_HUMAN									15.9969	17.2142
LAMA3	sp|Q16787|LAMA3_HUMAN	16.8735	15.0196	17.6146	19.6265	20.569	19.3879	21.3428	21.2498	20.3188	20.7378	20.3095	20.3025
LAMB1	sp|P07942|LAMB1_HUMAN									11.2357		12.464	12.457
LAMB3	sp|Q13751|LAMB3_HUMAN	15.2442		14.979	19.4584	18.9422	17.0054	17.6489	17.2649	19.7783	20.3842	20.3095	20.3025
LAMC1	sp|P11047|LAMC1_HUMAN					17.3141
LAMC2	sp|Q13753|LAMC2_HUMAN	19.4241		18.1941	19.3225	19.0045	17.8985	19.8282	18.7674	19.9627	20.1211	20.3709	20.3639
LAMP1	sp|P11279|LAMP1_HUMAN									15.1507	12.4383	11.9699	11.9629
LAMP2	sp|P13473|LAMP2_HUMAN									14.675	13.9627	13.0489	13.042
LAP3	sp|P28838|AMPL_HUMAN	17.0255	16.8419				18.446
LCP1	sp|P13796|PLSL_HUMAN					11.9657				13.1344		14.4275	14.4205
LDHA	sp|P00338|LDHA_HUMAN	14.9991	17.3415	13.7805	13.4681	13.2332	18.6575	18.6058	18.7243	17.6693	17.2846	17.1644	17.1574
LDHB	sp|P07195|LDHB_HUMAN	12.7036	14.6162				15.2337			11.3531	12.8923
LGALS1	sp|P09382|LEG1_HUMAN				16.9826	18.5271	15.0054			17.2448	16.6997	16.7119	16.7049
LGALS3	sp|P17931|LEG3_HUMAN	17.473	16.2319				16.1799		14.358	16.1668	15.7403	14	13.9931
LGALS3BP	sp|Q08380|LG3BP_HUMAN								14.4455
LMAN1	sp|P49257|LMAN1_HUMAN									16.0844	16.2142	16.0489	16.042
LMNA	sp|P02545|LMNA_HUMAN	16.2666	19.3934	16.6952	20.9484	21.6361			16.4873	21.2015	21.9956	21.7632	21.7562
LMNB1	sp|P20700|LMNB1_HUMAN									15.6974	14.3777	16.464	16.457
LRP1	sp|Q07954|LRP1_HUMAN										17.0622
LRRC15	sp|Q8TF66|LRC15_HUMAN	23.4579	22.2128	19.1941	18.1119		21.8054		20.5868	17.1262		13.464	13.457
LRRC8D	sp|Q7L1W4|LRC8D_HUMAN									16.2448
LTF	sp|P02788|TRFL_HUMAN	17.2666	18.5231	17.8155			15.0856	16.8833	19.746	16.9969	17.8923	18.9558	18.9489
LUM	sp|P51884|LUM_HUMAN	13.1317		21.1375	20.8281	21.7002	11.0136		16.943	19.5668	17.7503	18.6734	18.6665
LYZ	sp|P61626|LYSC_HUMAN	18.736	20.0063	18.7415	19.1324	19.7616		19.1464	19.4873	16.8549	17.6997	17.5514	17.5445
LZTS3	sp|O60299|LZTS3_HUMAN										16.7992	19.0489	19.042
MACROH2A1	sp|O75367|H2AY_HUMAN					13.8547				16.6408	16.4773	15.39	15.383
MAP4	sp|P27816|MAP4_HUMAN									15.9038	16.4773	14.9234	14.9164
MATR3	sp|P43243|MATR3_HUMAN									13.9229	11.9489	13.727	13.72
MDH2	sp|P40926|MDHM_HUMAN	14.6365	15.2319	14.0977						17.4888	18.0216	17.5514	17.5445
MFGE8	sp|Q08431|MFGM_HUMAN	16.5296	15.6844	16.1717	16.79	15.6413	16.52	17.1464	16.6979	15.05	15.0622
MGP	sp|P08493|MGP_HUMAN	16.2442		17.2161	17.6265	19.0642	16.6575	17.8093	15.4873	16.1668	14.9627	15.5344	15.5274
MMP12	sp|P39900|MMP12_HUMAN	15.9166		15.6952	20.6265	20.2641	20.52	21.9708	20.7023	20.4063	20.3842	21.0338	21.0269
MMP20	sp|O60882|MMP20_HUMAN	23.3799	18.7653	23.3701	22.3046	22.2427	22.895	23.9057	23.4448	17.2064	17.5362	17.9234	17.9164
MMP28	sp|Q9H239|MMP28_HUMAN						15.6835	17.3687	15.8816	14.533	14.4284	15.0247	15.0177
MOGS	sp|Q13724|MOGS_HUMAN									13.7624	12.6235	13.1421	13.1351
MPO	sp|P05164|PERM_HUMAN	14.7677	16.5075	17.5467			14.2684	16.2618	15.2649	15.6974	15.8742	16.8563	16.8493
MRC2	sp|Q9UBG0|MRC2_HUMAN					13.4397				13.8844		14.1421	14.1351
MSN	sp|P26038|MOES_HUMAN	12.0097	14.1856			13.1177	12.5765	14.3269	12.9668	14.7411	19.0622	19.4863	19.4794
MT-CO2	sp|P00403|COX2_HUMAN				14.3612					15.2897	15.8372	15.2713	15.2644
MVP	sp|Q14764|MVP_HUMAN									14.9038	15.1554	15.0247	15.0177
MXRA5	sp|Q9NR99|MXRA5_HUMAN						17.2855	13.4874
MYH10	sp|P35580|MYH10_HUMAN									15.0325	14.4773	14.2295	14.2225
MYH9	sp|P35579|MYH9_HUMAN	16.0771	18.4758	16.8996	18.027	19.6361		15.5249	14.943	19.4888	19.9147	19.5933	19.5863
MYL6	sp|P60660|MYL6_HUMAN									15.4563	15.9627	14.9234	14.9164
MYO1C	sp|O00159|MYO1C_HUMAN									15.6974	16.1554	15.9234	15.9164
MYOF	sp|Q9NZM1|MYOF_HUMAN									16.5205	18.4469	18.4863	18.4794
NACA	sp|Q13765|NACA_HUMAN	15.9166		13.804					14.1654	14.3188		13.464	13.457
NAGK	sp|Q9UJ70|NAGK_HUMAN						14.198
NCCRP1	sp|Q6ZVX7|FBX50_HUMAN	16.5296	18.0925	16.5979				16.8542	16.1909	15.2897	14.3777	14.1864	14.1795
NCL	sp|P19338|NUCL_HUMAN									15.3188	15.4033	14.0489	14.042
NDUFA10	sp|O95299|NDUAA_HUMAN									12.1344	13.2708	12.0296	12.0226
NDUFS1	sp|P28331|NDUS1_HUMAN									16.3892	16.6997	16.1644	16.1574
NDUFS3	sp|O75489|NDUS3_HUMAN									14.8844	14.9279	13.464	13.457
NIBAN2	sp|Q96TA1|NIBA2_HUMAN									12.675	12.8923	13.2295	13.2225
NID2	sp|Q14112|NID2_HUMAN					14.1766
NME1	sp|P15531|NDKA_HUMAN										18.3517
NONO	sp|Q15233|NONO_HUMAN									15.6974	15.4773	16.3709	16.3639
NOP58	sp|Q9Y2X3|NOP58_HUMAN									10.523
NPM1	sp|P06748|NPM_HUMAN	12.1702								13.1344	11.7403	13.6656	13.6586
NUDC	sp|Q9Y266|NUDC_HUMAN	18.473		19.6635								17.0489	17.042
NUMA1	sp|Q14980|NUMA1_HUMAN									15.9969	15.7798	16.0489	16.042
ODAM	sp|A1E959|ODAM_HUMAN						15.8761	15.763	17.1394
ODAPH	sp|Q17RF5|ODAPH_HUMAN	18.9584	17.4434	18.301	18.375	17.6621	18.9259	19.444	19.3238	18.2823	18.1018	19.1078	19.1009
OGN	sp|P20774|MIME_HUMAN				17.9826	20.4986			14.68	16.7518	15.1554	16.9234	16.9164
OLFML1	sp|Q6UWY5|OLFL1_HUMAN					16.1327			14.8816
OMD	sp|Q99983|OMD_HUMAN	17.814		18.0786	18.6265	19.281	17.198	18.2618	20.0198	16.9038	14.8183	16.8563	16.8493
P4HB	sp|P07237|PDIA1_HUMAN									16.3892	17.1402	17.5514	17.5445
PABPC1	sp|P11940|PABP1_HUMAN									15.6974	16.0298	14.8969	14.89
PALLD	sp|Q8WX93|PALLD_HUMAN									13.8844	15.2708	15	14.9931
PCBP1	sp|Q15365|PCBP1_HUMAN									16.4563	14.4284	15.3319	15.3249
PCBP2	sp|Q15366|PCBP2_HUMAN									14.5079	14.9627	15.2506	15.2436
PCOLCE	sp|Q15113|PCOC1_HUMAN				19.764	19.4246	14.52	14.4094	16.7331
PCYOX1	sp|Q9UHG3|PCYOX_HUMAN									15.4563	14.8183	14.3515	14.3445
PDIA3	sp|P30101|PDIA3_HUMAN				14.9461	16.5552				18.5968	19.0216	18.7494	18.7424
PDIA6	sp|Q15084|PDIA6_HUMAN					16.9422				15.5819	14.6997	15.2918	15.2848
PDLIM1	sp|O00151|PDLI1_HUMAN										14.4284
PDLIM4	sp|P50479|PDLI4_HUMAN									15.1507	20.7378	20.7401	20.7331
PEBP1	sp|P30086|PEBP1_HUMAN	13.9446	16.0714				14.9636			14.0673	15.0298	14.9494	14.9424
PFN1	sp|P07737|PROF1_HUMAN	16.1268	16.6278	15.979	15.9461	14.487	17.1049	16.1221	15.6434	16.9969	16.7992	16.2713	16.2644
PGK1	sp|P00558|PGK1_HUMAN	16.4536	17.2694		14.5676		17.8419			17.2448	17.4773	17.3709	17.3639
PGM2	tr|H0Y921|H0Y921_HUMAN				17.375
PHB1	sp|P35232|PHB1_HUMAN									15.9969	16.3517	16.2713	16.2644
PHB2	sp|Q99623|PHB2_HUMAN				15.6831	14.8903				16.8043	17.3517	17.2713	17.2644
PICALM	sp|Q13492|PICAL_HUMAN									12.3754		13.2295	13.2225
PIP	sp|P12273|PIP_HUMAN	18.5661	17.5386	16.8721	16.79	16.1766	17.9529	17.8833	18.5379	15.8043	15.4033	14.6966	14.6897
PKM	sp|P14618|KPYM_HUMAN	18.0255	19.3059	17.2591	17.1526	17.0246	17.0054	17.7313	16.216	19.4063	19.7992	19.2453	19.2384
PKP3	sp|Q9Y446|PKP3_HUMAN	15.3735	15.5689		12.4049		18.0054			19.6408	18.6737	18.5301	18.5231
PLBD1	sp|Q6P4A8|PLBL1_HUMAN	14.7677	13.6162	15.2591						13.9229
PLCD1	sp|P51178|PLCD1_HUMAN	12.3817					14.9636
PLEC	sp|Q15149|PLEC_HUMAN	13.398	13.5689		20.764	21.2641				22.1002	22.7061	22.5673	22.5603
PLG	sp|P00747|PLMN_HUMAN	14.6365	14.3345	14.979	16.8895		17.2855	17.4683	17.68	16.6408	16.7992	16.464	16.457
PLTP	sp|P55058|PLTP_HUMAN						13.4611	18.085	16.0585	14.6292	14.9279	15.5514	15.5445
PMP2	sp|P02689|MYP2_HUMAN	18.5203	18.6278				17.198		16.6618	13.9229
PNP	sp|P00491|PNPH_HUMAN		16.4434
POF1B	sp|Q8WVV4|POF1B_HUMAN	16.2442	18.1337	16.1259	15.053		17.368	16.6824	14.4455	16.5205	15.0622	14.7568	14.7498
POSTN	sp|Q15063|POSTN_HUMAN	17.5661	15.0714	17.1024	23.3269	25.4685	15.3355	14.8244	14.943	21.6323	19.5362	20.2453	20.2384
PPIA	sp|P62937|PPIA_HUMAN	14.888			15.7268		19.2424	15.1937		17.5819	17.7992	16.9875	16.9806
PPIB	sp|P23284|PPIB_HUMAN	15.4921	15.3059	15.2591	16.4421	17.247	15.0856	14.8244	15.9126	17.6408	18.0216	17.6339	17.6269
PPL	sp|O60437|PEPL_HUMAN									16.0844	16.3517	11.99	11.9831
PPP1CC	sp|P36873|PP1G_HUMAN						11.9117			11.1604
PPP1R12A	sp|O14974|MYPT1_HUMAN				20.6265	20.8771	20.4268	20.1464	20.7023		18.1018	18.9875	18.9806
PRB1	tr|A0A0D9SET1|A0A0D9SET1_HUMAN								17.5772
PRDX1	sp|Q06830|PRDX1_HUMAN	17.3735	19.2128	17.5811	16.5676	16.6621	17.1049	18.4683	17.68	18.063	17.8465	17.1644	17.1574
PRDX2	sp|P32119|PRDX2_HUMAN	18.736	21.6097	18.953	17.6265	17.3783	17.52	19.0208	18.4873	19.5668	17.6997	18.0787	18.0717
PRDX5	sp|P30044|PRDX5_HUMAN									10.8449	15.453	11.9699	11.9629
PRDX6	sp|P30041|PRDX6_HUMAN	17.5661	17.5386	14.4936			18.4075		14.8175	13.7624
PRELP	sp|P51888|PRELP_HUMAN				18.0701	19.2123				13.7194	14.3777	14.727	14.72
PRKCSH	sp|P14314|GLU2B_HUMAN										14.8923
PRKDC	sp|P78527|PRKDC_HUMAN									15.5819	15.0298	16.0489	16.042
PRPF19	sp|Q9UMS4|PRP19_HUMAN									15.6974	15.2142	14.8969	14.89
PRPF8	sp|Q6P2Q9|PRP8_HUMAN										11.7079	9.62748	9.6205
PRTN3	sp|P24158|PRTN3_HUMAN				16.5676	17.3141
PSMA2	sp|P25787|PSA2_HUMAN	14.2442	15.5689	14.3255	13.3612		13.8761	13.8244	14.68	13.5819	12.7242	11.9076	11.9006
PSMA5	sp|P28066|PSA5_HUMAN	14.9446	15.6844	12.9372						15.0148	14.6579
PSMA6	sp|P60900|PSA6_HUMAN	17.0255	17.2694	16.6635						14.5576	14.7798	14.727	14.72
PSMA7	sp|O14818|PSA7_HUMAN	16.6536	15.7913	16.4196				13.9399		15.6974	14.9967	14.6015	14.5945
PSMB1	sp|P20618|PSB1_HUMAN	14.5661	16.3059	14.979						13.4823
PSMB2	sp|P49721|PSB2_HUMAN			14.2421			12.744			11.5625		11.4925	11.4856
PSMB3	sp|P49720|PSB3_HUMAN	14.4921	14.8909	14.4936						13.9969	13.3777
PSMB6	sp|P28072|PSB6_HUMAN	15.9721	16.7913	15.0786				15.597	15.68	14.1012	14.1554
PSMC1	sp|P62191|PRS4_HUMAN				16.1843	16.0719					14.1554	13.8969	13.89
PSMC3	sp|P17980|PRS6A_HUMAN									11.9229
PSPC1	sp|Q8WXF1|PSPC1_HUMAN									11.3303	11.7403	13.312	13.305
PTBP1	sp|P26599|PTBP1_HUMAN					12.8547				16.8043	16.4773	16.1644	16.1574
PTBP3	sp|O95758|PTBP3_HUMAN									14.6057	14.6997
PUF60	sp|Q9UHX1|PUF60_HUMAN									13.3188	13.9627	17.2189	17.2119
PYGL	sp|P06737|PYGL_HUMAN		15.4434
QPCT	sp|Q16769|QPCT_HUMAN	14.9991		15.2591			16.1429	15.9399	16.1654			14.7859	14.7789
QSOX1	sp|O00391|QSOX1_HUMAN						15.6575		12.791
RAB10	sp|P61026|RAB10_HUMAN	12.6227	13.1215		13.2457	13.4397				13.675	14.6148	14.5344	14.5274
RAB11A	sp|P62491|RB11A_HUMAN				13.7482					16.0844	16.7992	16.6339	16.6269
RAB14	sp|P61106|RAB14_HUMAN									15.5819	15.3517	15.7714	15.7644
RAB1A	sp|P62820|RAB1A_HUMAN	13.7036	13.8715		13.7482	14.1177				15.6974	16.125	15.7859	15.7789
RAB2A	sp|P61019|RAB2A_HUMAN									16.9038	16.5928	15.1864	15.1795
RAB5A	sp|P20339|RAB5A_HUMAN									15.2448	15.2983	14.6966	14.6897
RAB5C	sp|P51148|RAB5C_HUMAN									13.533	13.6579	14.5683	14.5613
RAB7A	sp|P51149|RAB7A_HUMAN					13.5328				16.3892	16.1997	15.6966	15.6897
RACK1	sp|P63244|RACK1_HUMAN	15.2886	15.984				17.1049			17.0844	17.2142	16.7119	16.7049
RAP1B	sp|P61224|RAP1B_HUMAN				12.5286	13.2332	12.1088	12.4721	12.0805	13.1344	13.0298	14.87	14.863
RBMX	sp|P38159|RBMX_HUMAN									16.6974	17.0622	16.7119	16.7049
RNASE7	sp|Q9H1E1|RNAS7_HUMAN	15.5296	15.1215							13.7624		12.6015	12.5945
RPL11	sp|P62913|RL11_HUMAN	14.9991	14.1856		14.6607	15.4397	15.5765			16.3892	16.6997	16.3709	16.3639
RPL12	sp|P30050|RL12_HUMAN	13.4301					15.783			16.0844	16.3517	16.3709	16.3639
RPL18	sp|Q07020|RL18_HUMAN	14.7036	15.4434				15.3024			14.5819	13.9627
RPL23	sp|P62829|RL23_HUMAN									15.5819	16.1402	15.5171	15.5101
RPL23A	sp|P62750|RL23A_HUMAN									15.8043	15.9798	15.0247	15.0177
RPL3	sp|P39023|RL3_HUMAN									13.9604	13.5704
RPL31	sp|P62899|RL31_HUMAN									12.5819
RPL4	sp|P36578|RL4_HUMAN									15.2749	13.1554
RPL6	sp|Q02878|RL6_HUMAN	10.6227								14.1012		11.0681	11.0611
RPL7	sp|P18124|RL7_HUMAN									15.2599	14.2142	15.7119	15.7049
RPL9P9	sp|P32969|RL9_HUMAN	11.2442			12.1968						16.8923	13.6015	13.5945
RPLP0	sp|P05388|RLA0_HUMAN	14.2442			14.3046		14.8303			16.8043	16.4773	16.1644	16.1574
RPLP1	sp|P05386|RLA1_HUMAN	14.2442	14.1539		13.4681		14.2684		12.4955	13.4823	12.2929	12.464	12.457
RPLP2	sp|P05387|RLA2_HUMAN	15.4921	16.7389	14.2421						14.3474	14.3253	14	13.9931
RPN1	sp|P04843|RPN1_HUMAN	12.5661	14.247		16.9826	16.8547				17.9742	18.1777	17.8563	17.8493
RPN2	sp|P04844|RPN2_HUMAN		12.5689		15.79	15.6621				16.6974	16.125	16.7859	16.7789
RPS10	sp|P46783|RS10_HUMAN	13.1511			12.9086	12.4776	13.5765			13.3188	15.125	14.7568	14.7498
RPS13	sp|P62277|RS13_HUMAN									14.2296
RPS14	sp|P62263|RS14_HUMAN									15.9969	16.1703	16.7859	16.7789
RPS15A	sp|P62244|RS15A_HUMAN	14.2442								21.9627	14.8923	15.4275	15.4205
RPS19	sp|P39019|RS19_HUMAN						16.2159			13.9604	15.3253	15.1644	15.1574
RPS2	sp|P15880|RS2_HUMAN	13.2798	13.984		12.9826	12.7654	13.3355			15.0148	15.2142	15.0489	15.042
RPS20	sp|P60866|RS20_HUMAN									15.9038	16.4773	15.2918	15.2848
RPS25	sp|P62851|RS25_HUMAN									15.8043	16.3517	15.7119	15.7049
RPS3	sp|P23396|RS3_HUMAN		15.6844							17.8043	18.1018	17.8215	17.8145
RPS3A	sp|P61247|RS3A_HUMAN									13.9229	16.2142	13.8969	13.89
RPS4X	sp|P62701|RS4X_HUMAN									14.9788	16.2142	16.1644	16.1574
RPS6	sp|P62753|RS6_HUMAN									14.3754	14.5246
RPS7	sp|P62081|RS7_HUMAN	13.189								15.4563	15.2428	15.0728	15.0658
RPS8	sp|P62241|RS8_HUMAN									19.4063	13.5704
RPSA	sp|P08865|RSSA_HUMAN	15.1511	15.3059							17.0844	17.2846	17.8902	17.8833
RRBP1	sp|Q9P2E9|RRBP1_HUMAN									15.6974	15.8558	15.6656	15.6586
RTN4	sp|Q9NQC3|RTN4_HUMAN									17.2448	17.5362	18.2189	18.2119
S100A10	sp|P60903|S10AA_HUMAN										18.4469
S100A11	sp|P31949|S10AB_HUMAN		15.3059	14.4043	15.7268	15.1475	13.5765	14.4874	14.358	16.3892	17.0622	16.464	16.457
S100A14	sp|Q9HCY8|S10AE_HUMAN	16.3735	16.3059	15.564			17.198	14.9944		16.3892	15.7602	15.3515	15.3445
S100A16	sp|Q96FQ6|S10AG_HUMAN	14.1511	15.5689				16.783	14.0468	13.479	13.7624	13.1554
S100A3	sp|P33764|S10A3_HUMAN	17.736	17.2319
SCARB2	sp|Q14108|SCRB2_HUMAN									14.9788	15.5928	15.4819	15.4749
SCNN1D	tr|C9JDY8|C9JDY8_HUMAN						18.9529
SDHA	sp|P31040|SDHA_HUMAN									12.7624	15.3253	15	14.9931
SELENBP1	sp|Q13228|SBP1_HUMAN	20.7949	19.7653	16.2591			18.6899		18.8894	12.7624
SEPTIN6	sp|Q14141|SEPT6_HUMAN									14.3188	14.1554
SEPTIN7	sp|Q16181|SEPT7_HUMAN									13.6292
SERBP1	sp|Q8NC51|PAIRB_HUMAN									14.2296	14.7798	12.727	12.72
SERPINA1	sp|P01009|A1AT_HUMAN	24.065	23.0399	24.7475	23.0859	22.4055	24.1746	23.5472	23.5846	22.7443	22.6835	22.9718	22.9648
SERPINA12	sp|Q8IW75|SPA12_HUMAN	14.888		14.7566			12.8021			12.1344	11.606	11.2124	11.2055
SERPINA3	sp|P01011|AACT_HUMAN	21.6429	19.6982	21.7224	20.8895	20.1766	21.52	21.4683	21.3238	20.2257	20.3017	20.5933	20.5863
SERPINA4	sp|P29622|KAIN_HUMAN	15.7988	14.5928	15.564			14.124			14.0673	14.9279	15.5514	15.5445
SERPINA5	sp|P05154|IPSP_HUMAN	13.2077		15.1717						13.4299
SERPINA6	sp|P08185|CBG_HUMAN										14.1554
SERPINB1	sp|P30740|ILEU_HUMAN	12.5947			13.3612	13.9251	13.5765	14.9399	14.943	15.1985	16.125	14.0489	14.042
SERPINB13	sp|Q9UIV8|SPB13_HUMAN	14.5661	13.984	14.1717			15.3024			14.1668	13.2708
SERPINB2	sp|P05120|PAI2_HUMAN		14.7064	14.2248			17.5903
SERPINB5	sp|P36952|SPB5_HUMAN	15.1511	17.4102				18.1049			18.0413	17.2142	16.2713	16.2644
SERPINB7	sp|O75635|SPB7_HUMAN	15.9721	14.7281				17.9529			12.675		13.0489	13.042
SERPINC1	sp|P01008|ANT3_HUMAN	21.3475	21.3283	21.516	20.1119	20.1766	21.3273	21.2756	21.5868	19.2257	19.9147	20.2453	20.2384
SERPIND1	sp|P05546|HEP2_HUMAN								15.6059	14.4563	15.3253	15.5171	15.5101
SERPINF1	sp|P36955|PEDF_HUMAN	24.2974	17.3059	19.9855	20.005	20.4246	23.4268	25.7598	21.3238	16.6974	14.6997	22.4298	22.4228
SERPINH1	sp|P50454|SERPH_HUMAN				16.6831	19.4986				17.3892	16.9798	17.7494	17.7424
SERPINI1	sp|Q99574|NEUS_HUMAN	17.736	15.7913	17.953	16.6831	14.4397	17.6575	17.8093	17.3804	15.8043	16.1554	16.1644	16.1574
SF3A1	sp|Q15459|SF3A1_HUMAN										13.9627
SF3B3	sp|Q15393|SF3B3_HUMAN									12.3754	16.9798
SFN	sp|P31947|1433S_HUMAN	18.0897	18.6278		15.4936		20.52			13.4299
SFPQ	sp|P23246|SFPQ_HUMAN									16.8549	17.4159	17.2189	17.2119
SLC1A5	sp|Q15758|AAAT_HUMAN									12.7624	13.1554
SLC25A12	sp|O75746|S2512_HUMAN				23.4339					12.3754	12.7403	14.6015	14.5945
SLC25A13	sp|Q9UJS0|S2513_HUMAN										14.7798	13.6656	13.6586
SLC25A3	sp|Q00325|MPCP_HUMAN									13.1344	16.1851
SLC25A5	sp|P05141|ADT2_HUMAN	13.9446			15.8105	15.7807				17.6693	17.9367	17.5933	17.5863
SLC3A2	sp|P08195|4F2_HUMAN									16.0844		11.3747	11.3677
SLC5A3	sp|P53794|SC5A3_HUMAN	15.2886
SNAP91	sp|O60641|AP180_HUMAN									15.6974	15.5704	15.3319	15.3249
SND1	sp|Q7KZF4|SND1_HUMAN									15.3043	14.094	14.4996	14.4926
SNRPD3	sp|P62318|SMD3_HUMAN										15.0622
SOD1	sp|P00441|SODC_HUMAN	13.9446	14.0883	14.4936								14.8969	14.89
SOD3	sp|P08294|SODE_HUMAN				19.005	19.4986
SPARC	sp|P09486|SPRC_HUMAN	16.1511		15.6311			15.0054	17.9537	19.2035
SPP1	sp|P10451|OSTP_HUMAN				17.5676	17.0246
SPTAN1	sp|Q13813|SPTN1_HUMAN									17.3892	18.5362	18.4863	18.4794
SPTBN1	sp|Q01082|SPTB2_HUMAN									13.533	16.1997	15.0728	15.0658
SPTBN2	sp|O15020|SPTN2_HUMAN									12.5819	13.5704
SQOR	sp|Q9Y6N5|SQOR_HUMAN									15.1344	14.7403	16.0489	16.042
SSR4	sp|P51571|SSRD_HUMAN					13.7807				15.9969	15.5246	15.5344	15.5274
STATH	sp|P02808|STAT_HUMAN								19.7243
STOM	sp|P27105|STOM_HUMAN									14.675		13.0489	13.042
SUMO3	sp|P55854|SUMO3_HUMAN									15.5819	14.8183
SUN1	sp|O94901|SUN1_HUMAN									14.4823	11.2929
SYNCRIP	sp|O60506|HNRPQ_HUMAN									14.5079	16.094	14.312	14.305
SYPL1	sp|Q16563|SYPL1_HUMAN		15.4434	14.979			14.3355			15.6974	15.6997	14.8969	14.89
TAC3	sp|Q9UHF0|TKNK_HUMAN	14.9991	14.1539	14.7566			15.9846	16.8833	16.8499
TACSTD2	sp|P09758|TACD2_HUMAN									16.7518	17.3517	17.0489	17.042
TAGLN2	sp|P37802|TAGL2_HUMAN	12.1702			13.3612		12.2546			16.5205	16.7992	16.2713	16.2644
TARDBP	sp|Q13148|TADBP_HUMAN									14.3188	14.2708	12.3279	12.3209
TBXT	sp|O15178|TBXT_HUMAN									15.1507
TF	sp|P02787|TRFE_HUMAN	18.0255	17.1132	19.4005	19.1526	19.4694	19.4268	19.7111	19.4613	19.3188	18.775	19.8734	19.8664
TFRC	sp|P02786|TFR1_HUMAN									15.5819	13.5704	15.2295	15.2225
TGFB1	tr|A0A499FJK2|A0A499FJK2_HUMAN				17.0701	18.6621
TGFBI	sp|Q15582|BGH3_HUMAN				16.9826	18.281		15.2395	14.5279	14.4299	15.2142	15.6656	15.6586
THBS1	sp|P07996|TSP1_HUMAN	14.1511				16.5552			15.0585
TIMP1	sp|P01033|TIMP1_HUMAN	14.9991						16.3269	18.6341
TIMP3	sp|P35625|TIMP3_HUMAN	15.4921	14.52	15.4196	15.638	16.7616	17.446	19.4683	18.5379	14.9418	14.9279	15.6812	15.6742
TKT	sp|P29401|TKT_HUMAN		16.2319							17.4232	17.3517	17.0489	17.042
TMED10	sp|P49755|TMEDA_HUMAN									15.9038	16.7992	16.6339	16.6269
TMED2	sp|Q15363|TMED2_HUMAN									11.8288	12.2708
TMED9	sp|Q9BVK6|TMED9_HUMAN										15.8558	16.1644	16.1574
TMEM43	sp|Q9BTV4|TMM43_HUMAN					13.2332				16.1668	16.4773	16.1644	16.1574
TNC	sp|P24821|TENA_HUMAN				17.4421	20.1766				13.9969	14.5246	12.727	12.72
TNN	sp|Q9UQP3|TENN_HUMAN				18.2306	20.0835				17.3892
TPI1	sp|P60174|TPIS_HUMAN	15.736					18.368		12.1654	15.5819	14.094	14.39	14.383
TPPP	sp|O94811|TPPP_HUMAN										11.6408
TPR	sp|P12270|TPR_HUMAN									9.25995	12.4184	12.3593	12.3523
TRIM28	sp|Q13263|TIF1B_HUMAN									15.4563	15.9798	15.2506	15.2436
TRIM29	sp|Q14134|TRI29_HUMAN									17.6693	17.0622
TRNT1	sp|Q96Q11|TRNT1_HUMAN							17.3687		14.1985
TTR	sp|P02766|TTHY_HUMAN	18.6954	16.5689	19.3516	17.5062	15.6202	19.52	18.5614	18.9279	17.1262	17.8465	17.9875	17.9806
TUBA1B	sp|P68363|TBA1B_HUMAN	17.888	18.0063	17.4005	18.1921	18.4694	16.783	17.3687	16.7156	17.9969	17.8923	17.6734	17.6665
TUBA3C	sp|P0DPH7|TBA3C_HUMAN	17.814	18.8909	17.953	18.7375	19.984	18.2855	17.0208	17.1394	19.6408	19.2674	19.0639	19.0569
TUBA4A	sp|P68366|TBA4A_HUMAN	15.1511	16.1539	13.4936			14.3997			15.2749	16.2142	14.1864	14.1795
TUBAL3	sp|A6NHL2|TBAL3_HUMAN									15.4563	15.7602	15.1193	15.1123
TUBB	sp|P07437|TBB5_HUMAN	16.7988	17.5987	15.8721	18.8155	19.4986	18.0054	15.6989	16.1394	18.7783	18.4469	18.9397	18.9327
TUBB4A	sp|P04350|TBB4A_HUMAN	17.473	17.7913	13.4645	17.6831	18.8547	17.5903	17.4683	16.6248	18.6408	18.2846	18.3709	18.3639
TUBB4B	sp|P68371|TBB4B_HUMAN		15.4434							16.3188	17.2142	16.2713	16.2644
TUBB8B	sp|A6NNZ2|TBB8B_HUMAN	17.473	17.6564	16.979	17.0701	18.0642	15.5765			17.5205	17.1402	17.1078	17.1009
TUFM	sp|P49411|EFTU_HUMAN									14.4029	16.4773	15.9234	15.9164
TXN	sp|P10599|THIO_HUMAN	20.473	20.1639	20.301	16.6831		18.9794	18.2053	17.5868	17.5515	17.2142	16.7119	16.7049
UBA1	sp|P22314|UBA1_HUMAN											12.727	12.72
UBB	sp|P0CG47|UBB_HUMAN	19.9755	20.0063	19.4005	18.9134	19.1585	19.446	19.3687	19.2947	19.0193	19.4001	20.1078	20.1009
UQCRC1	sp|P31930|QCR1_HUMAN									15.6974	15.8923	15.5514	15.5445
UQCRC2	sp|P22695|QCR2_HUMAN									16.1668	17.2142	16.0489	16.042
VAPB	sp|O95292|VAPB_HUMAN									14.9969	15.4033
VAT1	sp|Q99536|VAT1_HUMAN									14.9038	15.094	13.464	13.457
VCAN	sp|P13611|CSPG2_HUMAN					19.1946				15.4563		17.2713	17.2644
VCL	sp|P18206|VINC_HUMAN		14.3345								12.5152	14.2295	14.2225
VCP	sp|P55072|TERA_HUMAN	12.4141	14.5689		11.8623	11.3401	12.4122			15.3188	16.3517	14.9494	14.9424
VDAC1	sp|P21796|VDAC1_HUMAN	15.3317	17.4434		15.087	14.1766				17.1668	18.5928	18.0787	18.0717
VDAC2	sp|P45880|VDAC2_HUMAN	14.9991			18.764					18.0844	18.6737	18.5301	18.5231
VIM	sp|P08670|VIME_HUMAN	19.21	16.9382	18.4005	22.4543	24.0221	17.198	19.4921	18.1394	20.7112	20.0216	19.8734	19.8664
VPS35	sp|Q96QK1|VPS35_HUMAN									12.8449		12.6015	12.5945
VSIG8	sp|P0DPA2|VSIG8_HUMAN	20.3475	19.4758				15.5485
VTN	sp|P04004|VTNC_HUMAN	22.4426	23.0873	22.5704	22.1119	21.0835	22.6899	22.8375	23.1104	21.1002	21.4237	21.3405	21.3335
WNT5A	sp|P41221|WNT5A_HUMAN						15.631	15.6657	14.0585	12.1344		12.0489	12.042
XRCC5	sp|P13010|XRCC5_HUMAN									16.5205	18.1777	16.6339	16.6269
XRCC6	sp|P12956|XRCC6_HUMAN									17.3892	17.7503	17.8563	17.8493
YBX1	sp|P67809|YBOX1_HUMAN									13.8449	13.7403	14.2295	14.2225
YBX3	sp|P16989|YBOX3_HUMAN									13.7194	14.8558	13.312	13.305
YWHAE	sp|P62258|1433E_HUMAN		16.3059	15.0786			12.9292			11.523	11.5704	11.2124	11.2055
YWHAQ	sp|P27348|1433T_HUMAN	17.9584	17.3763	16.564	14.79	15.6621	19.8419		16.7843	16.5819	16.6997	16.7859	16.7789
YWHAZ	sp|P63104|1433Z_HUMAN	17.0255	17.9612	15.4196	14.8306		19.1288	15.4489	15.68	16.1668	16.1095	16.0489	16.042
ZFPM2	sp|Q8WW38|FOG2_HUMAN	18.9924		19.0172						19.7783	18.8465
ZG16B	sp|Q96DA0|ZG16B_HUMAN	14.888	16.0714		15.053	16.1327	16.446
ZMYM3	sp|Q14202|ZMYM3_HUMAN	17.3735
ZNF185	sp|O15231|ZN185_HUMAN									14.8043	15.5246	16.0489	16.042

## Sheet: PBS_vs_-80
name	reference	log2FC	padj	significant
HAL	sp|P42357|HUTH_HUMAN	7.05406	1.09381e-10	TRUE
PDLIM4	sp|P50479|PDLI4_HUMAN	-8.04108	6.44058e-10	TRUE
CRP	sp|P02741|CRP_HUMAN	7.10749	2.786e-08	TRUE
MSN	sp|P26038|MOES_HUMAN	-6.21656	2.96438e-06	TRUE
IGHA2	sp|P01877|IGHA2_HUMAN	4.4372	1.90901e-05	TRUE
LZTS3	sp|O60299|LZTS3_HUMAN	-5.60077	5.40401e-05	TRUE
MMP12	sp|P39900|MMP12_HUMAN	-5.84858	0.000184207	TRUE
PSMB1	sp|P20618|PSB1_HUMAN	4.21875	0.000230641	TRUE
HLA-A	sp|P04439|HLAA_HUMAN	-3.83671	0.000456505	TRUE
GDPD3	sp|Q7L5L3|GDPD3_HUMAN	3.70397	0.000496215	TRUE
LAMB3	sp|Q13751|LAMB3_HUMAN	-5.82855	0.000952649	TRUE
BLMH	sp|Q13867|BLMH_HUMAN	3.80581	0.0017969	TRUE
HSPA2	sp|P54652|HSP72_HUMAN	3.59791	0.0018427	TRUE
MYOF	sp|Q9NZM1|MYOF_HUMAN	-5.77494	0.00186338	TRUE
CDSN	sp|Q15517|CDSN_HUMAN	3.47489	0.00189123	TRUE
GPD2	sp|P43304|GPDM_HUMAN	-5.65237	0.0020437	TRUE
CTSG	sp|P08311|CATG_HUMAN	-3.73201	0.00216235	TRUE
TMED9	sp|Q9BVK6|TMED9_HUMAN	-3.36328	0.00238702	TRUE
HNRNPDL	sp|O14979|HNRDL_HUMAN	-3.36145	0.00287986	TRUE
A2M	sp|P01023|A2MG_HUMAN	-5.17899	0.00413266	TRUE
PLBD1	sp|Q6P4A8|PLBL1_HUMAN	3.48277	0.00439499	TRUE
AHNAK	sp|Q09666|AHNK_HUMAN	-7.55552	0.00513042	TRUE
IMMT	sp|Q16891|MIC60_HUMAN	-2.95345	0.00524819	TRUE
TUFM	sp|P49411|EFTU_HUMAN	-3.40977	0.00595906	TRUE
HLA-H	sp|P01893|HLAH_HUMAN	-3.15041	0.00630967	TRUE
LAMA3	sp|Q16787|LAMA3_HUMAN	-3.81663	0.00646697	TRUE
C11orf54	sp|Q9H0W9|CK054_HUMAN	2.57828	0.00653919	TRUE
SPTAN1	sp|Q13813|SPTN1_HUMAN	-5.80469	0.00672935	TRUE
HSD17B10	sp|Q99714|HCD2_HUMAN	-3.12527	0.00696829	TRUE
BSG	sp|P35613|BASI_HUMAN	-2.88737	0.00718787	TRUE
DDX39A	sp|O00148|DX39A_HUMAN	-5.58255	0.00839626	TRUE
P4HB	sp|P07237|PDIA1_HUMAN	-4.71611	0.00875124	TRUE
HNRNPR	sp|O43390|HNRPR_HUMAN	-4.87746	0.00920777	TRUE
ATP1A1	sp|P05023|AT1A1_HUMAN	-6.57149	0.00997785	TRUE
RPS4X	sp|P62701|RS4X_HUMAN	-3.48276	0.0100096	TRUE
EIF4A1	sp|P60842|IF4A1_HUMAN	4.04881	0.0100114	TRUE
RTN4	sp|Q9NQC3|RTN4_HUMAN	-5.29304	0.0107687	TRUE
EIF6	sp|P56537|IF6_HUMAN	4.68246	0.0109079	TRUE
NCCRP1	sp|Q6ZVX7|FBX50_HUMAN	2.95616	0.0109475	TRUE
SDHA	sp|P31040|SDHA_HUMAN	-2.41018	0.011499	TRUE
HNRNPA2B1	sp|P22626|ROA2_HUMAN	-6.14833	0.0117076	TRUE
IQGAP1	sp|P46940|IQGA1_HUMAN	-6.57149	0.0117148	TRUE
EGFR	sp|P00533|EGFR_HUMAN	-3.42873	0.011784	TRUE
SPTBN1	sp|Q01082|SPTB2_HUMAN	-2.75018	0.0121311	TRUE
TMED10	sp|P49755|TMEDA_HUMAN	-3.99074	0.0124106	TRUE
HK1	sp|P19367|HXK1_HUMAN	-5.15976	0.0129429	TRUE
XRCC6	sp|P12956|XRCC6_HUMAN	-5.1227	0.0130507	TRUE
ECM1	sp|Q16610|ECM1_HUMAN	4.99463	0.0130551	TRUE
CKMT1B	sp|P12532|KCRU_HUMAN	-3.73428	0.0131692	TRUE
ACTR2	sp|P61160|ARP2_HUMAN	-3.15227	0.0131928	TRUE
SERPINA12	sp|Q8IW75|SPA12_HUMAN	2.96934	0.0133634	TRUE
ZNF185	sp|O15231|ZN185_HUMAN	-3.17589	0.0134454	TRUE
CTNNA1	sp|P35221|CTNA1_HUMAN	-5.04701	0.0134859	TRUE
PSMB6	sp|P28072|PSB6_HUMAN	3.88695	0.013609	TRUE
CKAP4	sp|Q07065|CKAP4_HUMAN	-5.2512	0.0136955	TRUE
ASAH1	sp|Q13510|ASAH1_HUMAN	3.23628	0.0137954	TRUE
APCS	sp|P02743|SAMP_HUMAN	-3.22432	0.0139081	TRUE
SFPQ	sp|P23246|SFPQ_HUMAN	-4.58627	0.0139254	TRUE
GLUD1	sp|P00367|DHE3_HUMAN	-4.89276	0.0141121	TRUE
CA2	sp|P00918|CAH2_HUMAN	2.72085	0.0142245	TRUE
HNRNPL	sp|P14866|HNRPL_HUMAN	-4.17004	0.0143811	TRUE
TACSTD2	sp|P09758|TACD2_HUMAN	-4.45161	0.0144157	TRUE
HNRNPA3	sp|P51991|ROA3_HUMAN	-5.23042	0.014446	TRUE
HNRNPA1	sp|P09651|ROA1_HUMAN	-5.6359	0.014454	TRUE
ACADVL	sp|P49748|ACADV_HUMAN	-5.90275	0.0144609	TRUE
GGCT	sp|O75223|GGCT_HUMAN	2.63894	0.014502	TRUE
XRCC5	sp|P13010|XRCC5_HUMAN	-4.45025	0.0146482	TRUE
RPS14	sp|P62263|RS14_HUMAN	-3.88244	0.0149286	TRUE
HNRNPM	sp|P52272|HNRPM_HUMAN	-5.69079	0.0173241	TRUE
CTNNB1	sp|P35222|CTNB1_HUMAN	-4.32907	0.017516	TRUE
HADHA	sp|P40939|ECHA_HUMAN	-7.05133	0.0177226	TRUE
ZG16B	sp|Q96DA0|ZG16B_HUMAN	3.5185	0.0182917	TRUE
KHDRBS1	sp|Q07666|KHDR1_HUMAN	-2.61348	0.0185911	TRUE
DSG2	sp|Q14126|DSG2_HUMAN	-5.0526	0.0191123	TRUE
RAB11A	sp|P62491|RB11A_HUMAN	-3.99074	0.0195301	TRUE
RBMX	sp|P38159|RBMX_HUMAN	-4.13042	0.0197208	TRUE
KLK7	sp|P49862|KLK7_HUMAN	4.52478	0.0198146	TRUE
PALLD	sp|Q8WX93|PALLD_HUMAN	-2.39203	0.020139	TRUE
PHB1	sp|P35232|PHB1_HUMAN	-3.59988	0.0203028	TRUE
GPI	sp|P06744|G6PI_HUMAN	-4.56925	0.021411	TRUE
UQCRC2	sp|P22695|QCR2_HUMAN	-3.73911	0.0223164	TRUE
PUF60	sp|Q9UHX1|PUF60_HUMAN	-3.43522	0.0225371	TRUE
MYO1C	sp|O00159|MYO1C_HUMAN	-3.30246	0.0226864	TRUE
NONO	sp|Q15233|NONO_HUMAN	-3.37474	0.0229907	TRUE
AHNAK2	sp|Q8IVF2|AHNK2_HUMAN	-4.14255	0.0230281	TRUE
FUS	sp|P35637|FUS_HUMAN	-3.44826	0.0231931	TRUE
PSMB3	sp|P49720|PSB3_HUMAN	2.82435	0.0233475	TRUE
PSMA2	sp|P25787|PSA2_HUMAN	2.66611	0.0234228	TRUE
SERPIND1	sp|P05546|HEP2_HUMAN	-2.75489	0.023485	TRUE
ATP5F1C	sp|P36542|ATPG_HUMAN	-2.42129	0.0236819	TRUE
SCARB2	sp|Q14108|SCRB2_HUMAN	-2.82059	0.0237203	TRUE
CS	sp|O75390|CISY_HUMAN	-2.93224	0.023734	TRUE
CAV1	sp|Q03135|CAV1_HUMAN	-3.10996	0.0238642	TRUE
CD44	sp|P16070|CD44_HUMAN	-2.87437	0.0238844	TRUE
DSG3	sp|P32926|DSG3_HUMAN	-7.19751	0.0240172	TRUE
EVPL	sp|Q92817|EVPL_HUMAN	-2.30791	0.0240489	TRUE
DECR1	sp|Q16698|DECR_HUMAN	-2.87662	0.0242693	TRUE
ANXA8	sp|P13928|ANXA8_HUMAN	-2.17153	0.0244485	TRUE
ACTN1	sp|P12814|ACTN1_HUMAN	-4.09208	0.0245318	TRUE
PDIA3	sp|P30101|PDIA3_HUMAN	-6.14186	0.0251156	TRUE
HBD	sp|P02042|HBD_HUMAN	-5.357	0.0253534	TRUE
HBA2	sp|P69905|HBA_HUMAN	-2.3977	0.0253786	TRUE
HSP90AB1	sp|P08238|HS90B_HUMAN	-2.20901	0.0254332	TRUE
NDUFS1	sp|P28331|NDUS1_HUMAN	-3.64457	0.025494	TRUE
LMAN1	sp|P49257|LMAN1_HUMAN	-3.40578	0.0259235	TRUE
CPNE3	sp|O75131|CPNE3_HUMAN	-3.49471	0.0261799	TRUE
RPS25	sp|P62851|RS25_HUMAN	-3.22692	0.0266227	TRUE
ITGA6	sp|P23229|ITA6_HUMAN	-6.44765	0.0266656	TRUE
SELENBP1	sp|Q13228|SBP1_HUMAN	7.87487	0.027005	TRUE
TMEM43	sp|Q9BTV4|TMM43_HUMAN	-3.57044	0.0271667	TRUE
ATL3	sp|Q6DD88|ATLA3_HUMAN	-2.25323	0.027224	TRUE
PCBP2	sp|Q15366|PCBP2_HUMAN	-2.45636	0.0272537	TRUE
CKB	sp|P12277|KCRB_HUMAN	3.87366	0.0274688	TRUE
HDLBP	sp|Q00341|VIGLN_HUMAN	-2.86305	0.0276338	TRUE
ITGB4	sp|P16144|ITB4_HUMAN	-6.46558	0.0277067	TRUE
HBB	sp|P68871|HBB_HUMAN	-5.21976	0.0277877	TRUE
TAGLN2	sp|P37802|TAGL2_HUMAN	-3.69554	0.0278723	TRUE
NUMA1	sp|Q14980|NUMA1_HUMAN	-3.26098	0.0279145	TRUE
PHB2	sp|Q99623|PHB2_HUMAN	-4.59988	0.0279166	TRUE
MFGE8	sp|Q08431|MFGM_HUMAN	3.76588	0.0279251	TRUE
RPL23	sp|P62829|RL23_HUMAN	-3.02655	0.0280158	TRUE
LRRC15	sp|Q8TF66|LRC15_HUMAN	9.05562	0.0280212	TRUE
PSMA6	sp|P60900|PSA6_HUMAN	2.37456	0.0280371	TRUE
F2	sp|P00734|THRB_HUMAN	5.919	0.0282292	TRUE
SQOR	sp|Q9Y6N5|SQOR_HUMAN	-2.91447	0.0282677	TRUE
CTNND1	sp|O60716|CTND1_HUMAN	-3.57608	0.028424	TRUE
HTRA1	sp|Q92743|HTRA1_HUMAN	-3.01973	0.0285163	TRUE
RRBP1	sp|Q9P2E9|RRBP1_HUMAN	-3.03074	0.0288983	TRUE
CPA4	sp|Q9UI42|CBPA4_HUMAN	1.7239	0.0293642	TRUE
FLNB	sp|O75369|FLNB_HUMAN	-8.0105	0.0295707	TRUE
ATP2A1	sp|O14983|AT2A1_HUMAN	-2.46025	0.0298748	TRUE
RAB14	sp|P61106|RAB14_HUMAN	-2.93326	0.030576	TRUE
FABP4	sp|P15090|FABP4_HUMAN	6.42343	0.0307302	TRUE
PRKDC	sp|P78527|PRKDC_HUMAN	-3.01097	0.0307861	TRUE
HNRNPA0	sp|Q13151|ROA0_HUMAN	-2.91439	0.0308882	TRUE
UQCRC1	sp|P31930|QCR1_HUMAN	-2.9668	0.0312625	TRUE
AZU1	sp|P20160|CAP7_HUMAN	-2.36301	0.031682	TRUE
ITGB1	sp|P05556|ITB1_HUMAN	-3.67775	0.0324325	TRUE
GOT2	sp|P00505|AATM_HUMAN	-3.53195	0.0327166	TRUE
CD109	sp|Q6YHK3|CD109_HUMAN	-2.60058	0.0331833	TRUE
TRIM28	sp|Q13263|TIF1B_HUMAN	-2.79538	0.0336804	TRUE
PIP	sp|P12273|PIP_HUMAN	2.85978	0.0337892	TRUE
FLNA	sp|P21333|FLNA_HUMAN	-9.0003	0.0338927	TRUE
ILF3	sp|Q12906|ILF3_HUMAN	-2.534	0.0340775	TRUE
HNRNPK	sp|P61978|HNRPK_HUMAN	-4.99984	0.0341023	TRUE
PRDX6	sp|P30041|PRDX6_HUMAN	5.46782	0.0342726	TRUE
CTNNA2	sp|P26232|CTNA2_HUMAN	-2.20128	0.0350328	TRUE
PTBP1	sp|P26599|PTBP1_HUMAN	-3.57044	0.0351416	TRUE
HNRNPH1	sp|P31943|HNRH1_HUMAN	-4.10198	0.035251	TRUE
HSD17B4	sp|P51659|DHB4_HUMAN	-2.4131	0.0352527	TRUE
DLD	sp|P09622|DLDH_HUMAN	-2.02178	0.0352571	TRUE
HNRNPCL1	sp|O60812|HNRC1_HUMAN	-3.80864	0.0359666	TRUE
GNAI3	sp|P08754|GNAI3_HUMAN	-2.61536	0.036176	TRUE
BPI	sp|P17213|BPI_HUMAN	-4.19939	0.0361902	TRUE
YWHAE	sp|P62258|1433E_HUMAN	3.266	0.0364547	TRUE
CLTC	sp|Q00610|CLH1_HUMAN	-4.49102	0.0364782	TRUE
DDX17	sp|Q92841|DDX17_HUMAN	-2.49679	0.0365586	TRUE
ANXA7	sp|P20073|ANXA7_HUMAN	-2.64731	0.0366863	TRUE
DDX5	sp|P17844|DDX5_HUMAN	-3.02488	0.0367264	TRUE
ATP1B3	sp|P54709|AT1B3_HUMAN	-2.90475	0.0368836	TRUE
PRPF8	sp|Q6P2Q9|PRP8_HUMAN	2.37731	0.037291	TRUE
MVP	sp|Q14764|MVP_HUMAN	-2.36998	0.0373144	TRUE
RPS20	sp|P60866|RS20_HUMAN	-2.9887	0.0374471	TRUE
PLEC	sp|Q15149|PLEC_HUMAN	-9.22793	0.0375306	TRUE
HNRNPH3	sp|P31942|HNRH3_HUMAN	-2.50936	0.0393067	TRUE
RPS10	sp|P46783|RS10_HUMAN	-1.80079	0.0393447	TRUE
TUBAL3	sp|A6NHL2|TBAL3_HUMAN	-2.6347	0.0393801	TRUE
LMNB1	sp|P20700|LMNB1_HUMAN	-3.0703	0.0401427	TRUE
SNAP91	sp|O60641|AP180_HUMAN	-2.71312	0.0403992	TRUE
KHSRP	sp|Q92945|FUBP2_HUMAN	-2.46625	0.0404011	TRUE
ALB	sp|P02768|ALBU_HUMAN	10.0353	0.0405645	TRUE
HADHB	sp|P55084|ECHB_HUMAN	-3.06672	0.0412311	TRUE
HNRNPH2	sp|P55795|HNRH2_HUMAN	-2.12284	0.0437668	TRUE
LGALS1	sp|P09382|LEG1_HUMAN	-4.00957	0.0444494	TRUE
HNRNPU	sp|Q00839|HNRPU_HUMAN	-4.34641	0.0446541	TRUE
MYL6	sp|P60660|MYL6_HUMAN	-2.57158	0.0457597	TRUE
ITGAV	sp|P06756|ITAV_HUMAN	-2.79117	0.0459732	TRUE
RPS3	sp|P23396|RS3_HUMAN	-4.28693	0.0467528	TRUE
RAB7A	sp|P51149|RAB7A_HUMAN	-3.16608	0.0469221	TRUE
BPIFA1	sp|Q9NP55|BPIA1_HUMAN	3.83499	0.046987	TRUE
ACTN4	sp|O43707|ACTN4_HUMAN	-5.56164	0.0475556	TRUE
RPN2	sp|P04844|RPN2_HUMAN	-3.97607	0.0477702	TRUE
CALML3	sp|P27482|CALL3_HUMAN	4.08835	0.0489822	TRUE
HNRNPC	sp|P07910|HNRPC_HUMAN	-3.14943	0.050111	FALSE
RPL7	sp|P18124|RL7_HUMAN	-2.51442	0.0504276	FALSE
RPL23A	sp|P62750|RL23A_HUMAN	-2.64479	0.0504616	FALSE
PLTP	sp|P55058|PLTP_HUMAN	-2.64535	0.050547	FALSE
SLC25A5	sp|P05141|ADT2_HUMAN	-4.36451	0.0505645	FALSE
HSPD1	sp|P10809|CH60_HUMAN	-2.40502	0.0507952	FALSE
HLA-C	sp|P10321|HLAC_HUMAN	-1.89379	0.0510502	FALSE
PPP1R12A	sp|O14974|MYPT1_HUMAN	-5.99402	0.0517319	FALSE
MT-CO2	sp|P00403|COX2_HUMAN	-2.76169	0.0519914	FALSE
ACAA2	sp|P42765|THIM_HUMAN	-2.00609	0.0527115	FALSE
PABPC1	sp|P11940|PABP1_HUMAN	-2.5763	0.0528688	FALSE
MAP4	sp|P27816|MAP4_HUMAN	-2.7431	0.0532481	FALSE
DST	sp|Q03001|DYST_HUMAN	-1.93224	0.0536449	FALSE
SYNCRIP	sp|O60506|HNRPQ_HUMAN	-2.2077	0.0543748	FALSE
DMBT1	sp|Q9UGM3|DMBT1_HUMAN	2.83543	0.055368	FALSE
SERPINB1	sp|P30740|ILEU_HUMAN	-1.8477	0.0559849	FALSE
SSR4	sp|P51571|SSRD_HUMAN	-2.83284	0.0563271	FALSE
PPIB	sp|P23284|PPIB_HUMAN	-2.27772	0.0566071	FALSE
EPPK1	sp|P58107|EPIPL_HUMAN	-4.06243	0.0571261	FALSE
FGA	sp|P02671|FIBA_HUMAN	-5.40476	0.0579537	FALSE
ILF2	sp|Q12905|ILF2_HUMAN	-2.85122	0.0581753	FALSE
DDX3X	sp|O00571|DDX3X_HUMAN	-1.78696	0.0582702	FALSE
DHX9	sp|Q08211|DHX9_HUMAN	-2.72113	0.0589753	FALSE
CPB2	sp|Q96IY4|CBPB2_HUMAN	3.03116	0.0592479	FALSE
RAB5A	sp|P20339|RAB5A_HUMAN	-2.19893	0.0593767	FALSE
DDOST	sp|P39656|OST48_HUMAN	-3.22026	0.0594398	FALSE
EWSR1	sp|Q01844|EWS_HUMAN	-1.6445	0.06041	FALSE
HSPA1A	sp|P0DMV8|HS71A_HUMAN	-2.84704	0.0607767	FALSE
RPN1	sp|P04843|RPN1_HUMAN	-4.62909	0.0609507	FALSE
ERLIN1	sp|O75477|ERLN1_HUMAN	-1.82921	0.0610384	FALSE
COL14A1	sp|Q05707|COEA1_HUMAN	-4.24947	0.0635504	FALSE
MACROH2A1	sp|O75367|H2AY_HUMAN	-3.05415	0.0638279	FALSE
ESYT1	sp|Q9BSJ8|ESYT1_HUMAN	-2.49229	0.0645969	FALSE
S100A11	sp|P31949|S10AB_HUMAN	-2.62372	0.0648493	FALSE
PRPF19	sp|Q9UMS4|PRP19_HUMAN	-2.30444	0.0649141	FALSE
RAB2A	sp|P61019|RAB2A_HUMAN	-2.95695	0.0658806	FALSE
IFI16	sp|Q16666|IF16_HUMAN	-2.26137	0.0675756	FALSE
HNRNPD	sp|Q14103|HNRPD_HUMAN	-4.57044	0.0682172	FALSE
SERPINH1	sp|P50454|SERPH_HUMAN	-4.79458	0.0699691	FALSE
TUBB4B	sp|P68371|TBB4B_HUMAN	-3.03796	0.0700638	FALSE
RPSA	sp|P08865|RSSA_HUMAN	-3.13941	0.0702573	FALSE
RAB5C	sp|P51148|RAB5C_HUMAN	-1.56656	0.0703912	FALSE
RPL12	sp|P30050|RL12_HUMAN	-3.19279	0.0707119	FALSE
RPS3A	sp|P61247|RS3A_HUMAN	-1.97111	0.0732086	FALSE
TXN	sp|P10599|THIO_HUMAN	3.56629	0.0733407	FALSE
RPS7	sp|P62081|RS7_HUMAN	-2.03809	0.0736502	FALSE
ARF3	sp|P61204|ARF3_HUMAN	-2.86193	0.073902	FALSE
H1-4	sp|P10412|H14_HUMAN	-3.66623	0.0746224	FALSE
ACTB	sp|P60709|ACTB_HUMAN	-2.25079	0.0747587	FALSE
DSC2	sp|Q02487|DSC2_HUMAN	-3.69994	0.0748412	FALSE
ANXA2P2	sp|A6NMY6|AXA2L_HUMAN	-2.1713	0.0748465	FALSE
HSP90B1	sp|P14625|ENPL_HUMAN	-3.20464	0.076053	FALSE
AHSG	sp|P02765|FETUA_HUMAN	2.66797	0.0764685	FALSE
PRDX2	sp|P32119|PRDX2_HUMAN	1.94693	0.0766838	FALSE
ITIH2	sp|P19823|ITIH2_HUMAN	-2.96288	0.077451	FALSE
RAB10	sp|P61026|RAB10_HUMAN	-1.58314	0.078638	FALSE
VDAC2	sp|P45880|VDAC2_HUMAN	-4.88322	0.0789561	FALSE
HSP90AA1	sp|P07900|HS90A_HUMAN	2.49717	0.0793591	FALSE
MDH2	sp|P40926|MDHM_HUMAN	-2.91977	0.0793613	FALSE
HSPA8	sp|P11142|HSP7C_HUMAN	-3.05646	0.0826447	FALSE
ANXA1	sp|P04083|ANXA1_HUMAN	-2.11728	0.0847815	FALSE
RAB1A	sp|P62820|RAB1A_HUMAN	-2.31059	0.085839	FALSE
SERPINB13	sp|Q9UIV8|SPB13_HUMAN	2.47505	0.0861045	FALSE
MMP20	sp|O60882|MMP20_HUMAN	4.17715	0.0869508	FALSE
RPL9P9	sp|P32969|RL9_HUMAN	-2.25534	0.0873296	FALSE
TKT	sp|P29401|TKT_HUMAN	-3.33936	0.0876745	FALSE
LAMC2	sp|Q13753|LAMC2_HUMAN	-3.31683	0.0878803	FALSE
ITGA2	sp|P17301|ITA2_HUMAN	-1.29461	0.089396	FALSE
RPLP0	sp|P05388|RLA0_HUMAN	-2.82562	0.0895132	FALSE
PCBP1	sp|Q15365|PCBP1_HUMAN	-2.33244	0.0917803	FALSE
ANXA11	sp|P50995|ANX11_HUMAN	-2.43596	0.0920728	FALSE
RPS19	sp|P39019|RS19_HUMAN	-2.51978	0.0936643	FALSE
COL1A2	sp|P08123|CO1A2_HUMAN	2.53611	0.0937553	FALSE
ATP5F1A	sp|P25705|ATPA_HUMAN	-5.34998	0.0938739	FALSE
TAC3	sp|Q9UHF0|TKNK_HUMAN	3.5716	0.0956647	FALSE
YBX1	sp|P67809|YBOX1_HUMAN	-1.36818	0.0965847	FALSE
CANX	sp|P27824|CALX_HUMAN	-2.35271	0.097522	FALSE
AP2B1	sp|P63010|AP2B1_HUMAN	-1.20745	0.0985674	FALSE
RPL11	sp|P62913|RL11_HUMAN	-2.35561	0.0985784	FALSE
RAP1B	sp|P61224|RAP1B_HUMAN	-1.55833	0.0996449	FALSE
PCYOX1	sp|Q9UHG3|PCYOX_HUMAN	-1.80885	0.101027	FALSE
CCT2	sp|P78371|TCPB_HUMAN	-1.30988	0.103346	FALSE
TFRC	sp|P02786|TFR1_HUMAN	-1.97821	0.103853	FALSE
TUBB	sp|P07437|TBB5_HUMAN	-1.88589	0.104702	FALSE
MYH10	sp|P35580|MYH10_HUMAN	-1.61384	0.105616	FALSE
CAT	sp|P04040|CATA_HUMAN	1.7263	0.105725	FALSE
VCP	sp|P55072|TERA_HUMAN	-2.02587	0.105752	FALSE
NCL	sp|P19338|NUCL_HUMAN	-1.80212	0.106076	FALSE
CLTCL1	sp|P53675|CLH2_HUMAN	-1.69881	0.106175	FALSE
AZGP1	sp|P25311|ZA2G_HUMAN	1.68103	0.106816	FALSE
RPS2	sp|P15880|RS2_HUMAN	-1.61948	0.107363	FALSE
SLC25A13	sp|Q9UJS0|S2513_HUMAN	-1.33876	0.109223	FALSE
VTN	sp|P04004|VTNC_HUMAN	1.46491	0.11016	FALSE
SND1	sp|Q7KZF4|SND1_HUMAN	-1.66612	0.110861	FALSE
TGFBI	sp|Q15582|BGH3_HUMAN	-2.81689	0.11193	FALSE
KRT78	tr|H0YI54|H0YI54_HUMAN	-2.53401	0.112363	FALSE
BGN	sp|P21810|PGS1_HUMAN	2.42805	0.11251	FALSE
ETFA	sp|P13804|ETFA_HUMAN	-1.17153	0.113206	FALSE
PSMA7	sp|O14818|PSA7_HUMAN	1.68799	0.114522	FALSE
GGH	sp|Q92820|GGH_HUMAN	2.73764	0.115637	FALSE
RPLP1	sp|P05386|RLA1_HUMAN	1.45573	0.11574	FALSE
AMELX	sp|Q99217|AMELX_HUMAN	4.87052	0.115766	FALSE
PPIA	sp|P62937|PPIA_HUMAN	-3.60039	0.11704	FALSE
PSMA5	sp|P28066|PSA5_HUMAN	2.2942	0.117117	FALSE
CDC42	sp|P60953|CDC42_HUMAN	-1.18928	0.117294	FALSE
COL1A1	sp|P02452|CO1A1_HUMAN	2.05967	0.118766	FALSE
RPLP2	sp|P05387|RLA2_HUMAN	1.5156	0.121962	FALSE
FUBP1	sp|Q96AE4|FUBP1_HUMAN	-1.91065	0.123362	FALSE
MMP28	sp|Q9H239|MMP28_HUMAN	-2.12766	0.124053	FALSE
ACO2	sp|Q99798|ACON_HUMAN	-1.45259	0.124133	FALSE
VDAC1	sp|P21796|VDAC1_HUMAN	-2.92839	0.125191	FALSE
ANXA2	sp|P07355|ANXA2_HUMAN	-2.60562	0.125195	FALSE
SERPINC1	sp|P01008|ANT3_HUMAN	1.39515	0.125224	FALSE
OGN	sp|P20774|MIME_HUMAN	-3.63579	0.125774	FALSE
AMBN	sp|Q9NP70|AMBN_HUMAN	3.43631	0.12625	FALSE
GANAB	sp|Q14697|GANAB_HUMAN	-1.27661	0.128278	FALSE
ANXA4	sp|P09525|ANXA4_HUMAN	-2.11342	0.129051	FALSE
IGHG1	sp|P01857|IGHG1_HUMAN	1.09999	0.13123	FALSE
S100A16	sp|Q96FQ6|S10AG_HUMAN	2.44323	0.131926	FALSE
PKP3	sp|Q9Y446|PKP3_HUMAN	-3.86716	0.133217	FALSE
H1-5	sp|P16401|H15_HUMAN	-1.73697	0.133239	FALSE
FN1	sp|P02751|FINC_HUMAN	-3.25731	0.133871	FALSE
ACTR3	sp|P61158|ARP3_HUMAN	-2.11155	0.137516	FALSE
TUBB4A	sp|P04350|TBB4A_HUMAN	-1.96616	0.137876	FALSE
FGG	sp|P02679|FIBG_HUMAN	-3.94338	0.13836	FALSE
ARHGAP1	sp|Q07960|RHG01_HUMAN	0.954001	0.142548	FALSE
EIF2AK2	sp|P19525|E2AK2_HUMAN	1.08909	0.143766	FALSE
SERPINA1	sp|P01009|A1AT_HUMAN	1.20814	0.144144	FALSE
PDIA6	sp|Q15084|PDIA6_HUMAN	-2.39616	0.145939	FALSE
GSN	sp|P06396|GELS_HUMAN	-1.83588	0.146557	FALSE
KPNB1	sp|Q14974|IMB1_HUMAN	-1.05879	0.14737	FALSE
TF	sp|P02787|TRFE_HUMAN	-1.19444	0.147774	FALSE
GSTP1	sp|P09211|GSTP1_HUMAN	2.50012	0.14847	FALSE
YBX3	sp|P16989|YBOX3_HUMAN	-1.12832	0.15043	FALSE
IGLC7	sp|A0M8Q6|IGLC7_HUMAN	0.918989	0.150553	FALSE
POF1B	sp|Q8WVV4|POF1B_HUMAN	2.10904	0.152711	FALSE
ATP5F1B	sp|P06576|ATPB_HUMAN	-2.89671	0.155896	FALSE
A2ML1	sp|A8K2U0|A2ML1_HUMAN	2.47956	0.156154	FALSE
COL6A3	sp|P12111|CO6A3_HUMAN	-5.59457	0.158997	FALSE
VAT1	sp|Q99536|VAT1_HUMAN	-1.30904	0.159867	FALSE
IGHA1	sp|P01876|IGHA1_HUMAN	0.951517	0.161551	FALSE
LMNA	sp|P02545|LMNA_HUMAN	-4.25591	0.161997	FALSE
NDUFS3	sp|O75489|NDUS3_HUMAN	-1.2537	0.164904	FALSE
EEF1A1	sp|P68104|EF1A1_HUMAN	-1.22144	0.165827	FALSE
CYB5R3	sp|P00387|NB5R3_HUMAN	-2.11143	0.171792	FALSE
CDH1	sp|P12830|CADH1_HUMAN	-2.22303	0.17193	FALSE
COL6A2	sp|P12110|CO6A2_HUMAN	-3.98881	0.175836	FALSE
ATP5PO	sp|P48047|ATPO_HUMAN	-0.883829	0.177522	FALSE
PLG	sp|P00747|PLMN_HUMAN	-1.79269	0.179116	FALSE
KNG1	sp|P01042|KNG1_HUMAN	2.1725	0.18106	FALSE
ARF4	sp|P18085|ARF4_HUMAN	-1.06589	0.192223	FALSE
CP	sp|P00450|CERU_HUMAN	-1.32716	0.193202	FALSE
IGKC	sp|P01834|IGKC_HUMAN	0.763312	0.19489	FALSE
ATP2B1	sp|P20020|AT2B1_HUMAN	-0.944615	0.201164	FALSE
CAPN1	sp|P07384|CAN1_HUMAN	-1.44279	0.202887	FALSE
POSTN	sp|Q15063|POSTN_HUMAN	-3.29593	0.206091	FALSE
PKM	sp|P14618|KPYM_HUMAN	-1.10007	0.206379	FALSE
MYH9	sp|P35579|MYH9_HUMAN	-2.41654	0.209081	FALSE
ASPN	sp|Q9BXN1|ASPN_HUMAN	-3.09635	0.212246	FALSE
CAPZA1	sp|P52907|CAZA1_HUMAN	-1.3737	0.213494	FALSE
IDH2	sp|P48735|IDHP_HUMAN	-0.820625	0.214572	FALSE
PRDX1	sp|Q06830|PRDX1_HUMAN	0.797024	0.215356	FALSE
HRG	sp|P04196|HRG_HUMAN	0.982192	0.216945	FALSE
DDX1	sp|Q92499|DDX1_HUMAN	-1.77652	0.217638	FALSE
RACK1	sp|P63244|RACK1_HUMAN	-2.05853	0.217855	FALSE
PRELP	sp|P51888|PRELP_HUMAN	-1.91233	0.219889	FALSE
COL6A1	sp|P12109|CO6A1_HUMAN	-3.4267	0.221153	FALSE
LDHA	sp|P00338|LDHA_HUMAN	-1.69776	0.221742	FALSE
ACAA1	sp|P09110|THIK_HUMAN	0.835286	0.222912	FALSE
PSMC1	sp|P62191|PRS4_HUMAN	-1.28481	0.225044	FALSE
CLU	sp|P10909|CLUS_HUMAN	1.33353	0.227537	FALSE
SERPINI1	sp|Q99574|NEUS_HUMAN	1.13177	0.228136	FALSE
HPX	sp|P02790|HEMO_HUMAN	-1.15161	0.237589	FALSE
VIM	sp|P08670|VIME_HUMAN	-1.60687	0.245756	FALSE
DCN	sp|P07585|PGS2_HUMAN	-2.52036	0.245924	FALSE
H2AC8	sp|P04908|H2A1B_HUMAN	-1.42468	0.24623	FALSE
HSPA5	sp|P11021|BIP_HUMAN	-0.842109	0.248316	FALSE
ANXA5	sp|P08758|ANXA5_HUMAN	-1.78866	0.252659	FALSE
PGK1	sp|P00558|PGK1_HUMAN	-1.7687	0.25475	FALSE
C4A	sp|P0C0L4|CO4A_HUMAN	-0.778996	0.256517	FALSE
ALDOA	sp|P04075|ALDOA_HUMAN	-1.70719	0.258184	FALSE
TUBA3C	sp|P0DPH7|TBA3C_HUMAN	-0.779368	0.260254	FALSE
FGB	sp|P02675|FIBB_HUMAN	-2.62356	0.260479	FALSE
PCOLCE	sp|Q15113|PCOC1_HUMAN	1.5003	0.261201	FALSE
LYZ	sp|P61626|LYSC_HUMAN	1.69348	0.261722	FALSE
SERBP1	sp|Q8NC51|PAIRB_HUMAN	-0.713027	0.265265	FALSE
APOA4	sp|P06727|APOA4_HUMAN	2.08417	0.267904	FALSE
LAMP2	sp|P13473|LAMP2_HUMAN	-0.655267	0.268649	FALSE
SERPINA3	sp|P01011|AACT_HUMAN	0.658145	0.270062	FALSE
RPS15A	sp|P62244|RS15A_HUMAN	-1.80599	0.275312	FALSE
IGHV3-23	sp|P01764|HV323_HUMAN	0.558205	0.276299	FALSE
FABP5	sp|Q01469|FABP5_HUMAN	1.82739	0.277898	FALSE
H4C16	sp|P62805|H4_HUMAN	0.572608	0.279922	FALSE
COL17A1	sp|Q9UMD9|COHA1_HUMAN	-1.12679	0.282574	FALSE
LUM	sp|P51884|LUM_HUMAN	-2.51125	0.283216	FALSE
WNT5A	sp|P41221|WNT5A_HUMAN	0.942628	0.283947	FALSE
NIBAN2	sp|Q96TA1|NIBA2_HUMAN	-0.418852	0.287038	FALSE
ALDOC	sp|P09972|ALDOC_HUMAN	-0.755047	0.288323	FALSE
ALDH3A2	sp|P51648|AL3A2_HUMAN	-1.0595	0.290317	FALSE
LAMP1	sp|P11279|LAMP1_HUMAN	0.572254	0.294775	FALSE
SYPL1	sp|Q16563|SYPL1_HUMAN	-0.887433	0.295949	FALSE
ACTA2	sp|P62736|ACTA_HUMAN	-1.21134	0.295972	FALSE
ENO1	sp|P06733|ENOA_HUMAN	0.553272	0.29924	FALSE
APOA1	sp|P02647|APOA1_HUMAN	0.730133	0.299321	FALSE
LGALS3	sp|P17931|LEG3_HUMAN	1.05148	0.302287	FALSE
SOD1	sp|P00441|SODC_HUMAN	0.654245	0.306481	FALSE
SERPINB5	sp|P36952|SPB5_HUMAN	-1.33523	0.306892	FALSE
IGHG2	sp|P01859|IGHG2_HUMAN	0.342894	0.309452	FALSE
MATR3	sp|P43243|MATR3_HUMAN	-0.436046	0.314929	FALSE
VCL	sp|P18206|VINC_HUMAN	-0.480056	0.316444	FALSE
ODAPH	sp|Q17RF5|ODAPH_HUMAN	-0.405184	0.316637	FALSE
ALDH2	sp|P05091|ALDH2_HUMAN	-0.379332	0.317871	FALSE
YWHAZ	sp|P63104|1433Z_HUMAN	0.866022	0.318154	FALSE
PPL	sp|O60437|PEPL_HUMAN	-0.745685	0.319852	FALSE
LTF	sp|P02788|TRFL_HUMAN	-0.59989	0.321938	FALSE
EEF2	sp|P13639|EF2_HUMAN	-0.506184	0.322426	FALSE
GAPDH	sp|P04406|G3P_HUMAN	0.372573	0.322942	FALSE
PEBP1	sp|P30086|PEBP1_HUMAN	-0.574218	0.325254	FALSE
H3C12	sp|P68431|H31_HUMAN	0.685966	0.326037	FALSE
H2BC12	sp|O60814|H2B1K_HUMAN	-0.791898	0.326105	FALSE
HSPB1	sp|P04792|HSPB1_HUMAN	0.400508	0.328982	FALSE
SLC25A12	sp|O75746|S2512_HUMAN	-1.28283	0.329476	FALSE
EZR	sp|P15311|EZRI_HUMAN	-0.466339	0.329998	FALSE
S100A14	sp|Q9HCY8|S10AE_HUMAN	0.726412	0.331696	FALSE
YWHAQ	sp|P27348|1433T_HUMAN	0.675441	0.333259	FALSE
DIPK2A	sp|Q8NDZ4|DIK2A_HUMAN	-0.421826	0.333534	FALSE
MOGS	sp|Q13724|MOGS_HUMAN	-0.270938	0.33814	FALSE
PRDX5	sp|P30044|PRDX5_HUMAN	-0.432661	0.338148	FALSE
IGKV3-20	sp|P01619|KV320_HUMAN	0.569377	0.338509	FALSE
NDUFA10	sp|O95299|NDUAA_HUMAN	0.254936	0.340335	FALSE
KLK4	sp|Q9Y5K2|KLK4_HUMAN	0.374195	0.342768	FALSE
NPM1	sp|P06748|NPM_HUMAN	-0.272096	0.345106	FALSE
C9	sp|P02748|CO9_HUMAN	0.412325	0.348446	FALSE
TPR	sp|P12270|TPR_HUMAN	0.31928	0.34963	FALSE
B2M	sp|P61769|B2MG_HUMAN	0.568008	0.349728	FALSE
TTR	sp|P02766|TTHY_HUMAN	0.397806	0.349877	FALSE
TNC	sp|P24821|TENA_HUMAN	-0.627941	0.350315	FALSE
TARDBP	sp|Q13148|TADBP_HUMAN	-0.277292	0.350865	FALSE
CNN2	sp|Q99439|CNN2_HUMAN	-0.217162	0.352678	FALSE
TUBB8B	sp|A6NNZ2|TBB8B_HUMAN	0.383871	0.359187	FALSE
SERPINF1	sp|P36955|PEDF_HUMAN	0.809563	0.361326	FALSE
H2BC11	sp|P06899|H2B1J_HUMAN	-0.467373	0.364054	FALSE
HACD3	sp|Q9P035|HACD3_HUMAN	0.230043	0.36521	FALSE
IGKV1D-33	sp|P01593|KVD33_HUMAN	-0.210901	0.365342	FALSE
TUBA1B	sp|P68363|TBA1B_HUMAN	0.151597	0.367826	FALSE
CAPG	sp|P40121|CAPG_HUMAN	-0.245756	0.370241	FALSE
DRG1	sp|Q9Y295|DRG1_HUMAN	-0.177614	0.371955	FALSE
MGP	sp|P08493|MGP_HUMAN	0.24102	0.372385	FALSE
TPI1	sp|P60174|TPIS_HUMAN	-0.350934	0.372796	FALSE
COL12A1	sp|Q99715|COCA1_HUMAN	-0.54482	0.375562	FALSE
TUBA4A	sp|P68366|TBA4A_HUMAN	0.203513	0.376231	FALSE
C3	sp|P01024|CO3_HUMAN	-0.15113	0.376452	FALSE
GC	sp|P02774|VTDB_HUMAN	-0.284609	0.379367	FALSE
OMD	sp|Q99983|OMD_HUMAN	0.218649	0.379928	FALSE
CFB	sp|P00751|CFAB_HUMAN	-0.156738	0.380235	FALSE
TIMP3	sp|P35625|TIMP3_HUMAN	-0.153174	0.381533	FALSE
PSPC1	sp|Q8WXF1|PSPC1_HUMAN	-0.0898259	0.3824	FALSE
SERPINA4	sp|P29622|KAIN_HUMAN	0.10794	0.382464	FALSE
MPO	sp|P05164|PERM_HUMAN	-0.12189	0.382491	FALSE
ATP2A2	sp|P16615|AT2A2_HUMAN	-0.0913078	0.38284	FALSE
CRYZ	sp|Q08257|QOR_HUMAN	0.0800991	0.38363	FALSE
UBB	sp|P0CG47|UBB_HUMAN	0.0552178	0.38619	FALSE
PFN1	sp|P07737|PROF1_HUMAN	-0.0696971	0.387496	FALSE
HSPG2	sp|P98160|PGBM_HUMAN	0.117435	0.390399	FALSE
HSPA9	sp|P38646|GRP75_HUMAN	-0.0536354	0.39125	FALSE
HP	sp|P00738|HPT_HUMAN	0.0715575	0.393552	FALSE
CFL1	sp|P23528|COF1_HUMAN	-0.00519815	0.399041	FALSE
H2AX	sp|P16104|H2AX_HUMAN	-0.000164628	0.39962	FALSE

## Sheet: PBS_vs_EtOH
name	reference	log2FC	padj	significant
CRP	sp|P02741|CRP_HUMAN	6.16717	2.73201e-06	TRUE
MMP12	sp|P39900|MMP12_HUMAN	-6.18177	7.8444e-05	TRUE
IGHA2	sp|P01877|IGHA2_HUMAN	3.49688	0.00271899	TRUE
LAMA3	sp|Q16787|LAMA3_HUMAN	-4.45885	0.00350214	TRUE
PSMA6	sp|P60900|PSA6_HUMAN	3.84079	0.00396169	TRUE
HTRA1	sp|Q92743|HTRA1_HUMAN	-4.06528	0.0536566	FALSE
HSPA2	sp|P54652|HSP72_HUMAN	2.65759	0.127719	FALSE
AZU1	sp|P20160|CAP7_HUMAN	-2.83015	0.152645	FALSE
PLTP	sp|P55058|PLTP_HUMAN	-3.68327	0.154157	FALSE
LAMB3	sp|Q13751|LAMB3_HUMAN	-3.84886	0.16454	FALSE
APCS	sp|P02743|SAMP_HUMAN	-2.99222	0.170328	FALSE
PSMB1	sp|P20618|PSB1_HUMAN	2.49675	0.174163	FALSE
CTSG	sp|P08311|CATG_HUMAN	-2.52211	0.222948	FALSE
EIF4A1	sp|P60842|IF4A1_HUMAN	3.10849	0.304468	FALSE
HLA-A	sp|P04439|HLAA_HUMAN	-2.1395	0.308386	FALSE
GDPD3	sp|Q7L5L3|GDPD3_HUMAN	2.03648	0.335824	FALSE
SERPINB1	sp|P30740|ILEU_HUMAN	-2.2579	0.352301	FALSE
BPIFA1	sp|Q9NP55|BPIA1_HUMAN	4.15923	0.433321	FALSE
KLK7	sp|P49862|KLK7_HUMAN	3.58446	0.48214	FALSE
RPLP2	sp|P05387|RLA2_HUMAN	2.41573	0.494064	FALSE
MMP28	sp|Q9H239|MMP28_HUMAN	-3.35351	0.520766	FALSE
H3C12	sp|P68431|H31_HUMAN	3.89488	0.532376	FALSE
ZG16B	sp|Q96DA0|ZG16B_HUMAN	2.57818	0.551936	FALSE
FABP4	sp|P15090|FABP4_HUMAN	5.48311	0.556264	FALSE
H4C16	sp|P62805|H4_HUMAN	2.01623	0.563541	FALSE
SERPINA4	sp|P29622|KAIN_HUMAN	2.3366	0.58253	FALSE
PSMA7	sp|O14818|PSA7_HUMAN	2.38025	0.584403	FALSE
CKB	sp|P12277|KCRB_HUMAN	2.93334	0.632183	FALSE
SERPINA12	sp|Q8IW75|SPA12_HUMAN	1.84232	0.63636	FALSE
BLMH	sp|Q13867|BLMH_HUMAN	1.77096	0.642192	FALSE
ECM1	sp|Q16610|ECM1_HUMAN	3.02133	0.650246	FALSE
A2M	sp|P01023|A2MG_HUMAN	-2.5835	0.653589	FALSE
TUBB8B	sp|A6NNZ2|TBB8B_HUMAN	3.23651	0.677007	FALSE
CDSN	sp|Q15517|CDSN_HUMAN	1.53167	0.683312	FALSE
HBA2	sp|P69905|HBA_HUMAN	-1.59874	0.697656	FALSE
PLBD1	sp|Q6P4A8|PLBL1_HUMAN	1.61392	0.703812	FALSE
SERPIND1	sp|P05546|HEP2_HUMAN	-1.71048	0.721195	FALSE
YWHAE	sp|P62258|1433E_HUMAN	2.33092	0.727225	FALSE
PPP1R12A	sp|O14974|MYPT1_HUMAN	-4.75441	0.729642	FALSE
TIMP3	sp|P35625|TIMP3_HUMAN	-2.49639	0.735762	FALSE
PSMB3	sp|P49720|PSB3_HUMAN	1.66708	0.741969	FALSE
ACTA2	sp|P62736|ACTA_HUMAN	3.72601	0.742295	FALSE
HSPA9	sp|P38646|GRP75_HUMAN	-1.79887	0.748085	FALSE
SOD1	sp|P00441|SODC_HUMAN	2.17026	0.750782	FALSE
C11orf54	sp|Q9H0W9|CK054_HUMAN	1.12541	0.752136	FALSE
PLG	sp|P00747|PLMN_HUMAN	-2.60397	0.755644	FALSE
CPNE3	sp|O75131|CPNE3_HUMAN	-2.03566	0.760037	FALSE
LDHA	sp|P00338|LDHA_HUMAN	-2.95043	0.765588	FALSE
EIF6	sp|P56537|IF6_HUMAN	2.05918	0.775598	FALSE
IGKV1D-33	sp|P01593|KVD33_HUMAN	1.59232	0.783619	FALSE
H1-4	sp|P10412|H14_HUMAN	-2.79276	0.787378	FALSE
ASAH1	sp|Q13510|ASAH1_HUMAN	1.43528	0.788402	FALSE
CDH1	sp|P12830|CADH1_HUMAN	-2.76223	0.788829	FALSE
IGHG1	sp|P01857|IGHG1_HUMAN	1.12732	0.788875	FALSE
SELENBP1	sp|Q13228|SBP1_HUMAN	4.13424	0.790097	FALSE
LAMC2	sp|Q13753|LAMC2_HUMAN	-2.67264	0.790798	FALSE
LRRC15	sp|Q8TF66|LRC15_HUMAN	4.79562	0.79148	FALSE
TF	sp|P02787|TRFE_HUMAN	-1.3083	0.792137	FALSE
TXN	sp|P10599|THIO_HUMAN	2.54045	0.799112	FALSE
GGCT	sp|O75223|GGCT_HUMAN	1.08058	0.806291	FALSE
PRDX6	sp|P30041|PRDX6_HUMAN	2.75118	0.811142	FALSE
HPX	sp|P02790|HEMO_HUMAN	1.72324	0.8134	FALSE
H2BC11	sp|P06899|H2B1J_HUMAN	2.86621	0.813819	FALSE
AHNAK	sp|Q09666|AHNK_HUMAN	-2.39178	0.814445	FALSE
TGFBI	sp|Q15582|BGH3_HUMAN	-2.15817	0.818532	FALSE
ITIH2	sp|P19823|ITIH2_HUMAN	-1.87835	0.819199	FALSE
H2BC12	sp|O60814|H2B1K_HUMAN	2.29124	0.821812	FALSE
NCCRP1	sp|Q6ZVX7|FBX50_HUMAN	0.970777	0.823732	FALSE
CALML3	sp|P27482|CALL3_HUMAN	2.06793	0.82402	FALSE
CFL1	sp|P23528|COF1_HUMAN	1.58155	0.825516	FALSE
OMD	sp|Q99983|OMD_HUMAN	-2.12353	0.825785	FALSE
AZGP1	sp|P25311|ZA2G_HUMAN	1.16349	0.826077	FALSE
KRT78	tr|H0YI54|H0YI54_HUMAN	-1.77771	0.827615	FALSE
H2AC8	sp|P04908|H2A1B_HUMAN	1.89649	0.830607	FALSE
HADHA	sp|P40939|ECHA_HUMAN	-2.40068	0.831076	FALSE
ATP1A1	sp|P05023|AT1A1_HUMAN	-1.93634	0.831546	FALSE
TPR	sp|P12270|TPR_HUMAN	1.18577	0.831689	FALSE
YWHAQ	sp|P27348|1433T_HUMAN	1.92257	0.83176	FALSE
TUBA4A	sp|P68366|TBA4A_HUMAN	1.54841	0.832243	FALSE
ACADVL	sp|P49748|ACADV_HUMAN	-1.89582	0.832388	FALSE
HNRNPA2B1	sp|P22626|ROA2_HUMAN	-1.85157	0.832444	FALSE
HNRNPA1	sp|P09651|ROA1_HUMAN	-1.80283	0.832672	FALSE
COL12A1	sp|Q99715|COCA1_HUMAN	3.96586	0.833478	FALSE
CLU	sp|P10909|CLUS_HUMAN	-1.52306	0.833937	FALSE
MSN	sp|P26038|MOES_HUMAN	-1.0072	0.834088	FALSE
HNRNPA3	sp|P51991|ROA3_HUMAN	-1.63586	0.834255	FALSE
CKAP4	sp|Q07065|CKAP4_HUMAN	-1.60784	0.834397	FALSE
CP	sp|P00450|CERU_HUMAN	1.25253	0.834941	FALSE
SPTAN1	sp|Q13813|SPTN1_HUMAN	-1.52399	0.835284	FALSE
XRCC6	sp|P12956|XRCC6_HUMAN	-1.52399	0.835311	FALSE
DDX39A	sp|O00148|DX39A_HUMAN	-1.5124	0.835417	FALSE
DSG2	sp|Q14126|DSG2_HUMAN	-1.64485	0.835448	FALSE
CAT	sp|P04040|CATA_HUMAN	1.05306	0.835451	FALSE
CTNNA1	sp|P35221|CTNA1_HUMAN	-1.5124	0.8355	FALSE
GLUD1	sp|P00367|DHE3_HUMAN	-1.47586	0.836075	FALSE
VCL	sp|P18206|VINC_HUMAN	1.03975	0.836191	FALSE
C4A	sp|P0C0L4|CO4A_HUMAN	-1.0196	0.836376	FALSE
RTN4	sp|Q9NQC3|RTN4_HUMAN	-1.47586	0.836426	FALSE
SFPQ	sp|P23246|SFPQ_HUMAN	-1.34588	0.837488	FALSE
ITGB1	sp|P05556|ITB1_HUMAN	-1.36218	0.837643	FALSE
TACSTD2	sp|P09758|TACD2_HUMAN	-1.31152	0.83801	FALSE
CPB2	sp|Q96IY4|CBPB2_HUMAN	-1.36904	0.838054	FALSE
RBMX	sp|P38159|RBMX_HUMAN	-1.29337	0.838297	FALSE
GOT2	sp|P00505|AATM_HUMAN	-1.29337	0.838481	FALSE
HNRNPR	sp|O43390|HNRPR_HUMAN	-1.27451	0.838558	FALSE
PTBP1	sp|P26599|PTBP1_HUMAN	-1.32901	0.838987	FALSE
HNRNPM	sp|P52272|HNRPM_HUMAN	-1.71129	0.838989	FALSE
IGHG2	sp|P01859|IGHG2_HUMAN	0.657084	0.839056	FALSE
MYOF	sp|Q9NZM1|MYOF_HUMAN	-1.23441	0.839063	FALSE
HNRNPC	sp|P07910|HNRPC_HUMAN	-1.31152	0.839097	FALSE
ILF2	sp|Q12905|ILF2_HUMAN	-1.25487	0.839107	FALSE
DSG3	sp|P32926|DSG3_HUMAN	-2.34172	0.839162	FALSE
CA2	sp|P00918|CAH2_HUMAN	0.781674	0.839164	FALSE
RAB2A	sp|P61019|RAB2A_HUMAN	-1.36218	0.839257	FALSE
HBB	sp|P68871|HBB_HUMAN	-1.7836	0.839394	FALSE
IGLC7	sp|A0M8Q6|IGLC7_HUMAN	0.661986	0.8395	FALSE
TUBB4A	sp|P04350|TBB4A_HUMAN	-1.32599	0.83964	FALSE
HNRNPL	sp|P14866|HNRPL_HUMAN	-1.19066	0.839731	FALSE
DHX9	sp|Q08211|DHX9_HUMAN	-1.19066	0.839738	FALSE
P4HB	sp|P07237|PDIA1_HUMAN	-1.19066	0.84	FALSE
NDUFS1	sp|P28331|NDUS1_HUMAN	-1.19066	0.840024	FALSE
PEBP1	sp|P30086|PEBP1_HUMAN	1.28705	0.840228	FALSE
CTNND1	sp|O60716|CTND1_HUMAN	-1.21303	0.840327	FALSE
PCBP1	sp|Q15365|PCBP1_HUMAN	-1.21303	0.840481	FALSE
IGHA1	sp|P01876|IGHA1_HUMAN	0.70458	0.840677	FALSE
CAPN1	sp|P07384|CAN1_HUMAN	-1.29337	0.840764	FALSE
H1-5	sp|P16401|H15_HUMAN	-1.11653	0.840977	FALSE
S100A11	sp|P31949|S10AB_HUMAN	-1.16253	0.841013	FALSE
WNT5A	sp|P41221|WNT5A_HUMAN	-1.37861	0.841228	FALSE
AHNAK2	sp|Q8IVF2|AHNK2_HUMAN	-1.27451	0.841443	FALSE
LMAN1	sp|P49257|LMAN1_HUMAN	-1.08904	0.841446	FALSE
SERPINB13	sp|Q9UIV8|SPB13_HUMAN	1.22549	0.841495	FALSE
XRCC5	sp|P13010|XRCC5_HUMAN	-1.23441	0.841559	FALSE
HADHB	sp|P55084|ECHB_HUMAN	-1.14253	0.841777	FALSE
PDIA3	sp|P30101|PDIA3_HUMAN	-1.92652	0.841845	FALSE
ITGB4	sp|P16144|ITB4_HUMAN	-2.10298	0.841895	FALSE
PHB1	sp|P35232|PHB1_HUMAN	-1.05989	0.841952	FALSE
NUMA1	sp|Q14980|NUMA1_HUMAN	-1.05989	0.842086	FALSE
UQCRC2	sp|P22695|QCR2_HUMAN	-1.11653	0.842462	FALSE
RPS14	sp|P62263|RS14_HUMAN	-1.05989	0.842525	FALSE
TMED10	sp|P49755|TMEDA_HUMAN	-1.02885	0.842541	FALSE
OGN	sp|P20774|MIME_HUMAN	-2.16697	0.842814	FALSE
TAGLN2	sp|P37802|TAGL2_HUMAN	-1.18092	0.842862	FALSE
DDX5	sp|P17844|DDX5_HUMAN	-1.05989	0.842953	FALSE
FUS	sp|P35637|FUS_HUMAN	-1.02885	0.843019	FALSE
ODAPH	sp|Q17RF5|ODAPH_HUMAN	-0.773425	0.843148	FALSE
RAB7A	sp|P51149|RAB7A_HUMAN	-1.19066	0.843167	FALSE
RPLP1	sp|P05386|RLA1_HUMAN	0.815397	0.843194	FALSE
TMEM43	sp|Q9BTV4|TMM43_HUMAN	-1.11653	0.843365	FALSE
LGALS1	sp|P09382|LEG1_HUMAN	-1.47586	0.843381	FALSE
MACROH2A1	sp|O75367|H2AY_HUMAN	-1.27451	0.843599	FALSE
RPS25	sp|P62851|RS25_HUMAN	-0.995672	0.843609	FALSE
CLTC	sp|Q00610|CLH1_HUMAN	-1.54636	0.843624	FALSE
RRBP1	sp|Q9P2E9|RRBP1_HUMAN	-0.960034	0.843885	FALSE
MYO1C	sp|O00159|MYO1C_HUMAN	-0.960034	0.843903	FALSE
SNAP91	sp|O60641|AP180_HUMAN	-0.960034	0.843906	FALSE
PRPF19	sp|Q9UMS4|PRP19_HUMAN	-0.960034	0.843953	FALSE
UQCRC1	sp|P31930|QCR1_HUMAN	-0.960034	0.843971	FALSE
ATP1B3	sp|P54709|AT1B3_HUMAN	-0.995672	0.844021	FALSE
RPS20	sp|P60866|RS20_HUMAN	-1.02885	0.844108	FALSE
HSPA5	sp|P11021|BIP_HUMAN	0.903049	0.844122	FALSE
RPL23A	sp|P62750|RL23A_HUMAN	-0.995672	0.844193	FALSE
APOA4	sp|P06727|APOA4_HUMAN	-2.53338	0.844272	FALSE
HSP90AA1	sp|P07900|HS90A_HUMAN	1.12279	0.84436	FALSE
RPS15A	sp|P62244|RS15A_HUMAN	-2.30366	0.844498	FALSE
IQGAP1	sp|P46940|IQGA1_HUMAN	-1.59812	0.844509	FALSE
HNRNPA0	sp|Q13151|ROA0_HUMAN	-0.921541	0.844801	FALSE
UBB	sp|P0CG47|UBB_HUMAN	0.575579	0.84483	FALSE
RAB14	sp|P61106|RAB14_HUMAN	-0.921541	0.844941	FALSE
RAB11A	sp|P62491|RB11A_HUMAN	-1.08904	0.844955	FALSE
NONO	sp|Q15233|NONO_HUMAN	-0.960034	0.844992	FALSE
ANXA1	sp|P04083|ANXA1_HUMAN	-0.963379	0.84503	FALSE
RPL23	sp|P62829|RL23_HUMAN	-0.921541	0.845076	FALSE
MAP4	sp|P27816|MAP4_HUMAN	-1.02885	0.845157	FALSE
CKMT1B	sp|P12532|KCRU_HUMAN	-0.921541	0.845209	FALSE
S100A14	sp|Q9HCY8|S10AE_HUMAN	1.59109	0.845229	FALSE
HNRNPCL1	sp|O60812|HNRC1_HUMAN	-1.25487	0.845268	FALSE
PABPC1	sp|P11940|PABP1_HUMAN	-0.960034	0.845315	FALSE
FLNA	sp|P21333|FLNA_HUMAN	-2.89714	0.845322	FALSE
FLNB	sp|O75369|FLNB_HUMAN	-2.46401	0.845403	FALSE
IGKC	sp|P01834|IGKC_HUMAN	0.594025	0.845445	FALSE
IFI16	sp|Q16666|IF16_HUMAN	-0.921541	0.845532	FALSE
PSMA5	sp|P28066|PSA5_HUMAN	1.22432	0.845603	FALSE
CAV1	sp|Q03135|CAV1_HUMAN	-0.879698	0.84568	FALSE
GPD2	sp|P43304|GPDM_HUMAN	-1.05989	0.845763	FALSE
PCYOX1	sp|Q9UHG3|PCYOX_HUMAN	-0.879698	0.845764	FALSE
TUBAL3	sp|A6NHL2|TBAL3_HUMAN	-0.879698	0.845991	FALSE
PRKDC	sp|P78527|PRKDC_HUMAN	-0.921541	0.846076	FALSE
KNG1	sp|P01042|KNG1_HUMAN	-1.55805	0.846091	FALSE
SSR4	sp|P51571|SSRD_HUMAN	-1.05989	0.8461	FALSE
RPN2	sp|P04844|RPN2_HUMAN	-1.40211	0.846123	FALSE
TRIM28	sp|Q13263|TIF1B_HUMAN	-0.879698	0.846133	FALSE
ANXA11	sp|P50995|ANX11_HUMAN	-1.11653	0.846239	FALSE
ACTN1	sp|P12814|ACTN1_HUMAN	-1.14253	0.846528	FALSE
FUBP1	sp|Q96AE4|FUBP1_HUMAN	-1.02885	0.846538	FALSE
HDLBP	sp|Q00341|VIGLN_HUMAN	-0.833863	0.846597	FALSE
GNAI3	sp|P08754|GNAI3_HUMAN	-0.833863	0.846643	FALSE
MYL6	sp|P60660|MYL6_HUMAN	-0.879698	0.84676	FALSE
ITGA6	sp|P23229|ITA6_HUMAN	-1.83984	0.846824	FALSE
SND1	sp|Q7KZF4|SND1_HUMAN	-0.82903	0.846935	FALSE
AMELX	sp|Q99217|AMELX_HUMAN	-2.49104	0.846939	FALSE
PHB2	sp|Q99623|PHB2_HUMAN	-1.32901	0.847056	FALSE
HNRNPH3	sp|P31942|HNRH3_HUMAN	-0.809196	0.847277	FALSE
RAB5A	sp|P20339|RAB5A_HUMAN	-0.809196	0.847506	FALSE
PDLIM4	sp|P50479|PDLI4_HUMAN	-0.777822	0.847851	FALSE
TFRC	sp|P02786|TFR1_HUMAN	-0.921541	0.847921	FALSE
CS	sp|O75390|CISY_HUMAN	-0.777822	0.847998	FALSE
LAMP1	sp|P11279|LAMP1_HUMAN	-0.777822	0.848072	FALSE
ITGAV	sp|P06756|ITAV_HUMAN	-0.921541	0.84808	FALSE
PSMA2	sp|P25787|PSA2_HUMAN	0.693145	0.848543	FALSE
CD109	sp|Q6YHK3|CD109_HUMAN	-0.761333	0.848544	FALSE
NCL	sp|P19338|NUCL_HUMAN	-0.833863	0.848558	FALSE
LMNB1	sp|P20700|LMNB1_HUMAN	-0.960034	0.848567	FALSE
KHSRP	sp|Q92945|FUBP2_HUMAN	-0.766892	0.848814	FALSE
MYH10	sp|P35580|MYH10_HUMAN	-0.738429	0.848844	FALSE
SERPINC1	sp|P01008|ANT3_HUMAN	0.710197	0.848861	FALSE
BPI	sp|P17213|BPI_HUMAN	-1.25487	0.848912	FALSE
HK1	sp|P19367|HXK1_HUMAN	-1.14253	0.848967	FALSE
HSD17B4	sp|P51659|DHB4_HUMAN	-0.710123	0.849081	FALSE
RPS4X	sp|P62701|RS4X_HUMAN	-0.720505	0.849236	FALSE
SCARB2	sp|Q14108|SCRB2_HUMAN	-0.720505	0.84924	FALSE
SERPINA1	sp|P01009|A1AT_HUMAN	0.667783	0.849258	FALSE
PCOLCE	sp|Q15113|PCOC1_HUMAN	-1.519	0.849327	FALSE
PRDX2	sp|P32119|PRDX2_HUMAN	0.750315	0.849428	FALSE
CPA4	sp|Q9UI42|CBPA4_HUMAN	0.472349	0.849449	FALSE
CFB	sp|P00751|CFAB_HUMAN	0.999407	0.849653	FALSE
RPL7	sp|P18124|RL7_HUMAN	-0.814232	0.849693	FALSE
MVP	sp|Q14764|MVP_HUMAN	-0.695517	0.849868	FALSE
CD44	sp|P16070|CD44_HUMAN	-0.720505	0.849892	FALSE
PPIB	sp|P23284|PPIB_HUMAN	-0.764523	0.849893	FALSE
SQOR	sp|Q9Y6N5|SQOR_HUMAN	-0.772388	0.850094	FALSE
HSP90AB1	sp|P08238|HS90B_HUMAN	0.559974	0.850178	FALSE
TMED9	sp|Q9BVK6|TMED9_HUMAN	0.559974	0.850416	FALSE
PSMB6	sp|P28072|PSB6_HUMAN	0.83029	0.85054	FALSE
CCT2	sp|P78371|TCPB_HUMAN	0.559974	0.850552	FALSE
COL17A1	sp|Q9UMD9|COHA1_HUMAN	1.27376	0.850672	FALSE
ACTR2	sp|P61160|ARP2_HUMAN	-0.662339	0.850731	FALSE
HNRNPD	sp|Q14103|HNRPD_HUMAN	-1.58821	0.851003	FALSE
ZNF185	sp|O15231|ZN185_HUMAN	-0.662339	0.851107	FALSE
ANXA7	sp|P20073|ANXA7_HUMAN	-0.738429	0.851137	FALSE
HLA-H	sp|P01893|HLAH_HUMAN	0.559974	0.851525	FALSE
DECR1	sp|Q16698|DECR_HUMAN	-0.682519	0.851597	FALSE
EGFR	sp|P00533|EGFR_HUMAN	-0.675886	0.851646	FALSE
GGH	sp|Q92820|GGH_HUMAN	1.20145	0.851704	FALSE
HBD	sp|P02042|HBD_HUMAN	-1.28441	0.851706	FALSE
MGP	sp|P08493|MGP_HUMAN	-1.02699	0.851779	FALSE
DDX17	sp|Q92841|DDX17_HUMAN	-0.675886	0.851902	FALSE
SLC25A13	sp|Q9UJS0|S2513_HUMAN	0.559974	0.85202	FALSE
H2AX	sp|P16104|H2AX_HUMAN	0.527184	0.852107	FALSE
HP	sp|P00738|HPT_HUMAN	-1.30191	0.852145	FALSE
NDUFS3	sp|O75489|NDUS3_HUMAN	-0.689062	0.852171	FALSE
IGHV3-23	sp|P01764|HV323_HUMAN	0.566962	0.852255	FALSE
MT-CO2	sp|P00403|COX2_HUMAN	-0.824148	0.852268	FALSE
HLA-C	sp|P10321|HLAC_HUMAN	0.559974	0.852337	FALSE
ESYT1	sp|Q9BSJ8|ESYT1_HUMAN	-0.804107	0.852405	FALSE
VAT1	sp|Q99536|VAT1_HUMAN	-0.695517	0.85246	FALSE
LAMP2	sp|P13473|LAMP2_HUMAN	-0.619245	0.852665	FALSE
FGB	sp|P02675|FIBB_HUMAN	2.33826	0.852727	FALSE
PLEC	sp|Q15149|PLEC_HUMAN	-2.40697	0.853089	FALSE
ILF3	sp|Q12906|ILF3_HUMAN	-0.634043	0.853189	FALSE
PPL	sp|O60437|PEPL_HUMAN	-1.08904	0.853192	FALSE
GANAB	sp|Q14697|GANAB_HUMAN	0.559974	0.853374	FALSE
PCBP2	sp|Q15366|PCBP2_HUMAN	-0.563541	0.853457	FALSE
SERPINH1	sp|P50454|SERPH_HUMAN	-1.52399	0.853508	FALSE
ATP2A1	sp|O14983|AT2A1_HUMAN	-0.580126	0.853578	FALSE
PGK1	sp|P00558|PGK1_HUMAN	1.46352	0.853589	FALSE
VIM	sp|P08670|VIME_HUMAN	-1.25565	0.853612	FALSE
HNRNPK	sp|P61978|HNRPK_HUMAN	-1.22272	0.853718	FALSE
ACAA2	sp|P42765|THIM_HUMAN	-0.563541	0.853814	FALSE
ACAA1	sp|P09110|THIK_HUMAN	0.559974	0.85411	FALSE
DST	sp|Q03001|DYST_HUMAN	-0.53754	0.854165	FALSE
PPIA	sp|P62937|PPIA_HUMAN	-1.42934	0.854269	FALSE
HAL	sp|P42357|HUTH_HUMAN	0.508231	0.854488	FALSE
ATP2B1	sp|P20020|AT2B1_HUMAN	-0.555029	0.854527	FALSE
TUFM	sp|P49411|EFTU_HUMAN	-0.528551	0.854553	FALSE
AMBN	sp|Q9NP70|AMBN_HUMAN	1.41242	0.854568	FALSE
CTNNA2	sp|P26232|CTNA2_HUMAN	-0.519391	0.85469	FALSE
VDAC1	sp|P21796|VDAC1_HUMAN	1.17353	0.854965	FALSE
CLTCL1	sp|P53675|CLH2_HUMAN	-0.611671	0.855027	FALSE
HNRNPH2	sp|P55795|HNRH2_HUMAN	-0.528551	0.85506	FALSE
ALDH3A2	sp|P51648|AL3A2_HUMAN	-1.05989	0.855075	FALSE
FABP5	sp|Q01469|FABP5_HUMAN	1.65426	0.855089	FALSE
POF1B	sp|Q8WVV4|POF1B_HUMAN	0.960832	0.85514	FALSE
PRPF8	sp|Q6P2Q9|PRP8_HUMAN	0.559974	0.855427	FALSE
ARF3	sp|P61204|ARF3_HUMAN	-0.833863	0.857629	FALSE
PSPC1	sp|Q8WXF1|PSPC1_HUMAN	0.495638	0.857916	FALSE
GC	sp|P02774|VTDB_HUMAN	-1.33457	0.858295	FALSE
SYNCRIP	sp|O60506|HNRPQ_HUMAN	-0.563541	0.858397	FALSE
LZTS3	sp|O60299|LZTS3_HUMAN	0.559974	0.858915	FALSE
ATP5F1C	sp|P36542|ATPG_HUMAN	-0.460432	0.859476	FALSE
ANXA2	sp|P07355|ANXA2_HUMAN	-0.968148	0.860052	FALSE
COL14A1	sp|Q05707|COEA1_HUMAN	-1.11653	0.860654	FALSE
CAPG	sp|P40121|CAPG_HUMAN	-0.777822	0.860714	FALSE
YWHAZ	sp|P63104|1433Z_HUMAN	1.04593	0.860915	FALSE
LGALS3	sp|P17931|LEG3_HUMAN	1.06867	0.861475	FALSE
HNRNPU	sp|Q00839|HNRPU_HUMAN	-0.981732	0.862253	FALSE
ARF4	sp|P18085|ARF4_HUMAN	0.524573	0.862509	FALSE
DMBT1	sp|Q9UGM3|DMBT1_HUMAN	0.685513	0.862587	FALSE
PRDX5	sp|P30044|PRDX5_HUMAN	0.657447	0.863022	FALSE
C9	sp|P02748|CO9_HUMAN	-0.741489	0.863235	FALSE
DRG1	sp|Q9Y295|DRG1_HUMAN	0.569769	0.863619	FALSE
PDIA6	sp|Q15084|PDIA6_HUMAN	-0.921541	0.864588	FALSE
TUBA1B	sp|P68363|TBA1B_HUMAN	0.413576	0.865387	FALSE
SLC25A5	sp|P05141|ADT2_HUMAN	-0.972394	0.865629	FALSE
TARDBP	sp|Q13148|TADBP_HUMAN	-0.50053	0.865814	FALSE
DDX3X	sp|O00571|DDX3X_HUMAN	-0.416684	0.866075	FALSE
ENO1	sp|P06733|ENOA_HUMAN	-0.504127	0.866529	FALSE
RPN1	sp|P04843|RPN1_HUMAN	-1.0829	0.866989	FALSE
ERLIN1	sp|O75477|ERLN1_HUMAN	-0.427999	0.867013	FALSE
DLD	sp|P09622|DLDH_HUMAN	-0.381045	0.868569	FALSE
ATP5F1B	sp|P06576|ATPB_HUMAN	1.07448	0.869423	FALSE
SERBP1	sp|Q8NC51|PAIRB_HUMAN	-0.470774	0.869504	FALSE
ATL3	sp|Q6DD88|ATLA3_HUMAN	-0.381045	0.86967	FALSE
KHDRBS1	sp|Q07666|KHDR1_HUMAN	-0.393221	0.869951	FALSE
RPS7	sp|P62081|RS7_HUMAN	-0.48659	0.869968	FALSE
EVPL	sp|Q92817|EVPL_HUMAN	-0.368554	0.870356	FALSE
KPNB1	sp|Q14974|IMB1_HUMAN	-0.368554	0.870621	FALSE
HSPA8	sp|P11142|HSP7C_HUMAN	-0.754028	0.870923	FALSE
CTNNB1	sp|P35222|CTNB1_HUMAN	-0.629538	0.871058	FALSE
MPO	sp|P05164|PERM_HUMAN	0.541662	0.8714	FALSE
PALLD	sp|Q8WX93|PALLD_HUMAN	-0.355729	0.871499	FALSE
CYB5R3	sp|P00387|NB5R3_HUMAN	-0.804107	0.871722	FALSE
EWSR1	sp|Q01844|EWS_HUMAN	-0.342553	0.87289	FALSE
YBX1	sp|P67809|YBOX1_HUMAN	-0.342553	0.873727	FALSE
ANXA5	sp|P08758|ANXA5_HUMAN	0.991897	0.874036	FALSE
ANXA2P2	sp|A6NMY6|AXA2L_HUMAN	-0.478765	0.874229	FALSE
HNRNPH1	sp|P31943|HNRH1_HUMAN	-0.686911	0.874479	FALSE
ACO2	sp|Q99798|ACON_HUMAN	-0.405095	0.875608	FALSE
HNRNPDL	sp|O14979|HNRDL_HUMAN	-0.329006	0.875735	FALSE
DDX1	sp|Q92499|DDX1_HUMAN	0.764757	0.876325	FALSE
MOGS	sp|Q13724|MOGS_HUMAN	-0.315065	0.876916	FALSE
PSMC1	sp|P62191|PRS4_HUMAN	0.559974	0.877464	FALSE
RPS3	sp|P23396|RS3_HUMAN	-0.732585	0.87749	FALSE
VTN	sp|P04004|VTNC_HUMAN	0.359759	0.87774	FALSE
MATR3	sp|P43243|MATR3_HUMAN	-0.368554	0.877806	FALSE
ATP5PO	sp|P48047|ATPO_HUMAN	-0.300709	0.877936	FALSE
SYPL1	sp|Q16563|SYPL1_HUMAN	0.618787	0.878046	FALSE
PKM	sp|P14618|KPYM_HUMAN	0.421349	0.87872	FALSE
RPL12	sp|P30050|RL12_HUMAN	-0.615598	0.878852	FALSE
RPLP0	sp|P05388|RLA0_HUMAN	-0.584184	0.880139	FALSE
A2ML1	sp|A8K2U0|A2ML1_HUMAN	0.720109	0.880329	FALSE
RPS3A	sp|P61247|RS3A_HUMAN	-0.368554	0.880553	FALSE
FN1	sp|P02751|FINC_HUMAN	-0.833863	0.880961	FALSE
DDOST	sp|P39656|OST48_HUMAN	-0.532878	0.881944	FALSE
HRG	sp|P04196|HRG_HUMAN	0.363339	0.881965	FALSE
YBX3	sp|P16989|YBOX3_HUMAN	-0.300709	0.882406	FALSE
DIPK2A	sp|Q8NDZ4|DIK2A_HUMAN	-0.395401	0.882447	FALSE
MDH2	sp|P40926|MDHM_HUMAN	0.532957	0.882663	FALSE
HACD3	sp|Q9P035|HACD3_HUMAN	0.392931	0.882945	FALSE
ANXA8	sp|P13928|ANXA8_HUMAN	-0.254875	0.883242	FALSE
HSP90B1	sp|P14625|ENPL_HUMAN	-0.555737	0.883671	FALSE
ACTN4	sp|O43707|ACTN4_HUMAN	-0.796904	0.883972	FALSE
COL1A2	sp|P08123|CO1A2_HUMAN	-0.471836	0.884412	FALSE
IGKV3-20	sp|P01619|KV320_HUMAN	-0.536408	0.884604	FALSE
RACK1	sp|P63244|RACK1_HUMAN	0.700185	0.8848	FALSE
ALDH2	sp|P05091|ALDH2_HUMAN	-0.270643	0.884835	FALSE
IMMT	sp|Q16891|MIC60_HUMAN	-0.238572	0.884931	FALSE
COL6A1	sp|P12109|CO6A1_HUMAN	1.1784	0.884996	FALSE
CANX	sp|P27824|CALX_HUMAN	-0.435284	0.88517	FALSE
BSG	sp|P35613|BASI_HUMAN	-0.238572	0.885616	FALSE
SERPINB5	sp|P36952|SPB5_HUMAN	0.810795	0.886135	FALSE
APOA1	sp|P02647|APOA1_HUMAN	-0.408241	0.886419	FALSE
RAB5C	sp|P51148|RAB5C_HUMAN	-0.238572	0.88651	FALSE
SPTBN1	sp|Q01082|SPTB2_HUMAN	-0.238572	0.886889	FALSE
ETFA	sp|P13804|ETFA_HUMAN	-0.221696	0.886932	FALSE
NDUFA10	sp|O95299|NDUAA_HUMAN	0.227612	0.886944	FALSE
EZR	sp|P15311|EZRI_HUMAN	0.357729	0.886997	FALSE
EEF1A1	sp|P68104|EF1A1_HUMAN	0.297861	0.887128	FALSE
ASPN	sp|Q9BXN1|ASPN_HUMAN	-0.939956	0.887184	FALSE
EEF2	sp|P13639|EF2_HUMAN	-0.349181	0.887275	FALSE
VDAC2	sp|P45880|VDAC2_HUMAN	-0.759257	0.887329	FALSE
LYZ	sp|P61626|LYSC_HUMAN	0.674148	0.887651	FALSE
RPS10	sp|P46783|RS10_HUMAN	0.213255	0.887762	FALSE
TUBA3C	sp|P0DPH7|TBA3C_HUMAN	0.294684	0.8887	FALSE
KLK4	sp|Q9Y5K2|KLK4_HUMAN	0.323342	0.888785	FALSE
RPSA	sp|P08865|RSSA_HUMAN	0.428327	0.889295	FALSE
ALDOC	sp|P09972|ALDOC_HUMAN	0.338135	0.889616	FALSE
RPS19	sp|P39019|RS19_HUMAN	-0.381045	0.889881	FALSE
ALDOA	sp|P04075|ALDOA_HUMAN	0.594694	0.890295	FALSE
DSC2	sp|Q02487|DSC2_HUMAN	-0.469033	0.89152	FALSE
RPL9P9	sp|P32969|RL9_HUMAN	0.304796	0.891606	FALSE
S100A16	sp|Q96FQ6|S10AG_HUMAN	0.416538	0.891716	FALSE
AHSG	sp|P02765|FETUA_HUMAN	-0.33386	0.891982	FALSE
F2	sp|P00734|THRB_HUMAN	0.514787	0.892218	FALSE
PIP	sp|P12273|PIP_HUMAN	0.259453	0.89251	FALSE
FGA	sp|P02671|FIBA_HUMAN	-0.579978	0.892787	FALSE
CNN2	sp|Q99439|CNN2_HUMAN	-0.186058	0.892837	FALSE
TKT	sp|P29401|TKT_HUMAN	-0.423059	0.892911	FALSE
HSD17B10	sp|Q99714|HCD2_HUMAN	-0.186058	0.893106	FALSE
DCN	sp|P07585|PGS2_HUMAN	0.65568	0.894456	FALSE
TUBB4B	sp|P68371|TBB4B_HUMAN	-0.317779	0.894565	FALSE
MYH9	sp|P35579|MYH9_HUMAN	0.507656	0.894618	FALSE
SERPINF1	sp|P36955|PEDF_HUMAN	-0.721706	0.895463	FALSE
ANXA4	sp|P09525|ANXA4_HUMAN	0.286969	0.895507	FALSE
IDH2	sp|P48735|IDHP_HUMAN	-0.167197	0.89556	FALSE
GSN	sp|P06396|GELS_HUMAN	0.268319	0.895715	FALSE
LMNA	sp|P02545|LMNA_HUMAN	0.63384	0.896495	FALSE
EIF2AK2	sp|P19525|E2AK2_HUMAN	0.147276	0.896647	FALSE
TNC	sp|P24821|TENA_HUMAN	-0.393221	0.897115	FALSE
C3	sp|P01024|CO3_HUMAN	-0.19441	0.897125	FALSE
LUM	sp|P51884|LUM_HUMAN	-0.703426	0.897211	FALSE
GPI	sp|P06744|G6PI_HUMAN	-0.264291	0.897323	FALSE
RPL11	sp|P62913|RL11_HUMAN	0.235943	0.897492	FALSE
POSTN	sp|Q15063|POSTN_HUMAN	-0.54421	0.897881	FALSE
CRYZ	sp|Q08257|QOR_HUMAN	-0.127098	0.898968	FALSE
TAC3	sp|Q9UHF0|TKNK_HUMAN	-0.311276	0.898986	FALSE
AP2B1	sp|P63010|AP2B1_HUMAN	-0.105722	0.899104	FALSE
PRELP	sp|P51888|PRELP_HUMAN	-0.300709	0.899281	FALSE
PUF60	sp|Q9UHX1|PUF60_HUMAN	-0.167197	0.899528	FALSE
MMP20	sp|O60882|MMP20_HUMAN	0.328519	0.899607	FALSE
EPPK1	sp|P58107|EPIPL_HUMAN	-0.265705	0.899709	FALSE
CAPZA1	sp|P52907|CAZA1_HUMAN	0.199606	0.89976	FALSE
TPI1	sp|P60174|TPIS_HUMAN	0.303304	0.90009	FALSE
SERPINI1	sp|Q99574|NEUS_HUMAN	0.17117	0.900144	FALSE
MFGE8	sp|Q08431|MFGM_HUMAN	-0.160496	0.901464	FALSE
VCP	sp|P55072|TERA_HUMAN	-0.141139	0.901633	FALSE
HSPG2	sp|P98160|PGBM_HUMAN	0.236118	0.901813	FALSE
HSPB1	sp|P04792|HSPB1_HUMAN	-0.10209	0.902626	FALSE
PKP3	sp|Q9Y446|PKP3_HUMAN	-0.261995	0.902914	FALSE
TUBB	sp|P07437|TBB5_HUMAN	-0.10663	0.903095	FALSE
GSTP1	sp|P09211|GSTP1_HUMAN	-0.176435	0.90314	FALSE
HSPA1A	sp|P0DMV8|HS71A_HUMAN	0.119819	0.903425	FALSE
ARHGAP1	sp|Q07960|RHG01_HUMAN	-0.0598872	0.903668	FALSE
NIBAN2	sp|Q96TA1|NIBA2_HUMAN	0.0474222	0.904777	FALSE
NPM1	sp|P06748|NPM_HUMAN	-0.0522335	0.905383	FALSE
ACTB	sp|P60709|ACTB_HUMAN	-0.0685921	0.905396	FALSE
HSPD1	sp|P10809|CH60_HUMAN	0.0605719	0.905544	FALSE
RAB1A	sp|P62820|RAB1A_HUMAN	-0.0699527	0.905648	FALSE
RPS2	sp|P15880|RS2_HUMAN	0.0537756	0.905723	FALSE
COL1A1	sp|P02452|CO1A1_HUMAN	0.0713093	0.905798	FALSE
FGG	sp|P02679|FIBG_HUMAN	0.149541	0.90583	FALSE
COL6A3	sp|P12111|CO6A3_HUMAN	0.222938	0.905994	FALSE
ITGA2	sp|P17301|ITA2_HUMAN	-0.0352203	0.906069	FALSE
CDC42	sp|P60953|CDC42_HUMAN	0.0366455	0.906151	FALSE
SLC25A12	sp|O75746|S2512_HUMAN	0.147276	0.906319	FALSE
GAPDH	sp|P04406|G3P_HUMAN	0.037016	0.906492	FALSE
ATP5F1A	sp|P25705|ATPA_HUMAN	0.109196	0.906902	FALSE
SDHA	sp|P31040|SDHA_HUMAN	0.0182679	0.907487	FALSE
SERPINA3	sp|P01011|AACT_HUMAN	0.0242785	0.907553	FALSE
ALB	sp|P02768|ALBU_HUMAN	0.0947405	0.907713	FALSE
COL6A2	sp|P12110|CO6A2_HUMAN	0.0593876	0.908058	FALSE
B2M	sp|P61769|B2MG_HUMAN	0.0323666	0.908126	FALSE
RAP1B	sp|P61224|RAP1B_HUMAN	0.0119164	0.908324	FALSE
ATP2A2	sp|P16615|AT2A2_HUMAN	-0.00921951	0.908501	FALSE
RAB10	sp|P61026|RAB10_HUMAN	-0.00614402	0.908669	FALSE
PRDX1	sp|Q06830|PRDX1_HUMAN	-0.00560736	0.908706	FALSE
TTR	sp|P02766|TTHY_HUMAN	0.00917908	0.908719	FALSE
BGN	sp|P21810|PGS1_HUMAN	0.00491885	0.908921	FALSE
LTF	sp|P02788|TRFL_HUMAN	0.0020102	0.909029	FALSE
PFN1	sp|P07737|PROF1_HUMAN	-0.000556614	0.909081	FALSE
ACTR3	sp|P61158|ARP3_HUMAN	0.000756279	0.909086	FALSE

## Sheet: Air_vs_EtOH
name	reference	log2FC	padj	significant
HAL	sp|P42357|HUTH_HUMAN	-5.7089	2.68282e-14	TRUE
CPA4	sp|Q9UI42|CBPA4_HUMAN	-3.87463	2.68282e-14	TRUE
NCCRP1	sp|Q6ZVX7|FBX50_HUMAN	-4.2007	3.57709e-14	TRUE
IGHV3-23	sp|P01764|HV323_HUMAN	-3.08916	1.91904e-07	TRUE
HLA-A	sp|P04439|HLAA_HUMAN	-2.80287	2.43155e-07	TRUE
LTF	sp|P02788|TRFL_HUMAN	-4.87804	5.82517e-07	TRUE
ZG16B	sp|Q96DA0|ZG16B_HUMAN	3.89315	8.17739e-07	TRUE
C4A	sp|P0C0L4|CO4A_HUMAN	-3.41034	2.46413e-06	TRUE
PLTP	sp|P55058|PLTP_HUMAN	-3.80164	3.66082e-06	TRUE
PSMB6	sp|P28072|PSB6_HUMAN	-3.21517	0.000186178	TRUE
MPO	sp|P05164|PERM_HUMAN	-3.01636	0.000859211	TRUE
SERPIND1	sp|P05546|HEP2_HUMAN	-2.37384	0.000906553	TRUE
EZR	sp|P15311|EZRI_HUMAN	-2.81673	0.00265728	TRUE
CPNE3	sp|O75131|CPNE3_HUMAN	-2.69902	0.00686925	TRUE
ACTA2	sp|P62736|ACTA_HUMAN	4.67582	0.00720397	TRUE
EPPK1	sp|P58107|EPIPL_HUMAN	3.87779	0.0117907	TRUE
HP	sp|P00738|HPT_HUMAN	-3.97548	0.0124785	TRUE
A2M	sp|P01023|A2MG_HUMAN	-2.56068	0.0143974	TRUE
PSMC1	sp|P62191|PRS4_HUMAN	2.71002	0.0204405	TRUE
MMP28	sp|Q9H239|MMP28_HUMAN	-2.73108	0.0211752	TRUE
PCOLCE	sp|Q15113|PCOC1_HUMAN	3.83979	0.0234895	TRUE
PSMA7	sp|O14818|PSA7_HUMAN	-2.00605	0.0243769	TRUE
HSP90AA1	sp|P07900|HS90A_HUMAN	-2.45999	0.0245127	TRUE
EEF2	sp|P13639|EF2_HUMAN	-2.19235	0.0250742	TRUE
CPB2	sp|Q96IY4|CBPB2_HUMAN	-2.53179	0.0296766	TRUE
LDHA	sp|P00338|LDHA_HUMAN	-3.18337	0.0321049	TRUE
PRELP	sp|P51888|PRELP_HUMAN	3.52472	0.0328131	TRUE
TUBB8B	sp|A6NNZ2|TBB8B_HUMAN	2.79181	0.0344315	TRUE
TUBB	sp|P07437|TBB5_HUMAN	1.93118	0.0345456	TRUE
LGALS1	sp|P09382|LEG1_HUMAN	2.81847	0.036342	TRUE
ITIH2	sp|P19823|ITIH2_HUMAN	-2.54172	0.0372172	TRUE
CDSN	sp|Q15517|CDSN_HUMAN	-1.28315	0.0375644	TRUE
SERPINB1	sp|P30740|ILEU_HUMAN	-1.37601	0.0378907	TRUE
TNC	sp|P24821|TENA_HUMAN	3.54432	0.0393187	TRUE
BLMH	sp|Q13867|BLMH_HUMAN	-1.31693	0.0411097	TRUE
PRDX1	sp|Q06830|PRDX1_HUMAN	-1.26201	0.0416708	TRUE
MSN	sp|P26038|MOES_HUMAN	-1.47841	0.0421305	TRUE
RPS7	sp|P62081|RS7_HUMAN	-1.54306	0.0427728	TRUE
CAT	sp|P04040|CATA_HUMAN	-1.55043	0.0428244	TRUE
ECM1	sp|Q16610|ECM1_HUMAN	-2.17029	0.043048	TRUE
PRDX2	sp|P32119|PRDX2_HUMAN	-1.48652	0.0431358	TRUE
PHB1	sp|P35232|PHB1_HUMAN	-1.72325	0.0433863	TRUE
HNRNPL	sp|P14866|HNRPL_HUMAN	-1.85402	0.0433897	TRUE
LMAN1	sp|P49257|LMAN1_HUMAN	-1.7524	0.0433907	TRUE
H1-5	sp|P16401|H15_HUMAN	-1.77989	0.0433939	TRUE
DHX9	sp|Q08211|DHX9_HUMAN	-1.85402	0.0433942	TRUE
TMED10	sp|P49755|TMEDA_HUMAN	-1.69221	0.0434104	TRUE
MYOF	sp|Q9NZM1|MYOF_HUMAN	-1.89777	0.0434134	TRUE
RRBP1	sp|Q9P2E9|RRBP1_HUMAN	-1.6234	0.0434686	TRUE
NUMA1	sp|Q14980|NUMA1_HUMAN	-1.72325	0.0434809	TRUE
MYO1C	sp|O00159|MYO1C_HUMAN	-1.6234	0.0434823	TRUE
SNAP91	sp|O60641|AP180_HUMAN	-1.6234	0.0434848	TRUE
HNRNPR	sp|O43390|HNRPR_HUMAN	-1.93787	0.0434869	TRUE
SFPQ	sp|P23246|SFPQ_HUMAN	-2.00924	0.0434914	TRUE
TACSTD2	sp|P09758|TACD2_HUMAN	-1.97488	0.0434962	TRUE
RBMX	sp|P38159|RBMX_HUMAN	-1.95673	0.0435035	TRUE
PRPF19	sp|Q9UMS4|PRP19_HUMAN	-1.6234	0.0435213	TRUE
UQCRC1	sp|P31930|QCR1_HUMAN	-1.6234	0.0435346	TRUE
P4HB	sp|P07237|PDIA1_HUMAN	-1.85402	0.0435592	TRUE
NDUFS1	sp|P28331|NDUS1_HUMAN	-1.85402	0.043574	TRUE
GOT2	sp|P00505|AATM_HUMAN	-1.95673	0.0436099	TRUE
HNRNPA0	sp|Q13151|ROA0_HUMAN	-1.5849	0.0436161	TRUE
DDX39A	sp|O00148|DX39A_HUMAN	-2.17577	0.0436284	TRUE
ILF2	sp|Q12905|ILF2_HUMAN	-1.91824	0.0436318	TRUE
SPTAN1	sp|Q13813|SPTN1_HUMAN	-2.18735	0.0436384	TRUE
XRCC6	sp|P12956|XRCC6_HUMAN	-2.18735	0.043652	TRUE
CTNNA1	sp|P35221|CTNA1_HUMAN	-2.17577	0.0436701	TRUE
CAV1	sp|Q03135|CAV1_HUMAN	-1.54306	0.0436757	TRUE
HDLBP	sp|Q00341|VIGLN_HUMAN	-1.49722	0.0436854	TRUE
ITGB1	sp|P05556|ITB1_HUMAN	-2.02555	0.0437081	TRUE
GLUD1	sp|P00367|DHE3_HUMAN	-2.13922	0.0437145	TRUE
GNAI3	sp|P08754|GNAI3_HUMAN	-1.49722	0.0437257	TRUE
RAB14	sp|P61106|RAB14_HUMAN	-1.5849	0.0437258	TRUE
CKAP4	sp|Q07065|CKAP4_HUMAN	-2.2712	0.043728	TRUE
PCYOX1	sp|Q9UHG3|PCYOX_HUMAN	-1.54306	0.0437443	TRUE
RPS25	sp|P62851|RS25_HUMAN	-1.65903	0.0437502	TRUE
FUS	sp|P35637|FUS_HUMAN	-1.69221	0.0437507	TRUE
A2ML1	sp|A8K2U0|A2ML1_HUMAN	-2.8088	0.0437789	TRUE
RPS14	sp|P62263|RS14_HUMAN	-1.72325	0.0437821	TRUE
PDLIM4	sp|P50479|PDLI4_HUMAN	-1.44118	0.0437886	TRUE
MDH2	sp|P40926|MDHM_HUMAN	-2.22053	0.0438188	TRUE
HNRNPA3	sp|P51991|ROA3_HUMAN	-2.29922	0.0438226	TRUE
RPL23	sp|P62829|RL23_HUMAN	-1.5849	0.0438298	TRUE
PSMA6	sp|P60900|PSA6_HUMAN	-1.24349	0.04384	TRUE
HNRNPH3	sp|P31942|HNRH3_HUMAN	-1.47256	0.0438466	TRUE
RTN4	sp|Q9NQC3|RTN4_HUMAN	-2.13922	0.0438902	TRUE
SND1	sp|Q7KZF4|SND1_HUMAN	-1.49239	0.0438924	TRUE
CS	sp|O75390|CISY_HUMAN	-1.44118	0.0439228	TRUE
TUBAL3	sp|A6NHL2|TBAL3_HUMAN	-1.54306	0.0439259	TRUE
CKMT1B	sp|P12532|KCRU_HUMAN	-1.5849	0.043931	TRUE
MYH10	sp|P35580|MYH10_HUMAN	-1.40179	0.043953	TRUE
H3C12	sp|P68431|H31_HUMAN	-2.39737	0.0439667	TRUE
RPS4X	sp|P62701|RS4X_HUMAN	-1.38387	0.0439673	TRUE
CTNND1	sp|O60716|CTND1_HUMAN	-1.87639	0.0439679	TRUE
HNRNPA1	sp|P09651|ROA1_HUMAN	-2.46619	0.0439716	TRUE
SCARB2	sp|Q14108|SCRB2_HUMAN	-1.38387	0.0439717	TRUE
LAMP1	sp|P11279|LAMP1_HUMAN	-1.44118	0.0439889	TRUE
TRIM28	sp|Q13263|TIF1B_HUMAN	-1.54306	0.0440376	TRUE
ATP1B3	sp|P54709|AT1B3_HUMAN	-1.65903	0.0440409	TRUE
RAB5A	sp|P20339|RAB5A_HUMAN	-1.47256	0.0440437	TRUE
PCBP1	sp|Q15365|PCBP1_HUMAN	-1.87639	0.0440568	TRUE
DDX5	sp|P17844|DDX5_HUMAN	-1.72325	0.0440654	TRUE
MVP	sp|Q14764|MVP_HUMAN	-1.35888	0.0440679	TRUE
DIPK2A	sp|Q8NDZ4|DIK2A_HUMAN	-1.6234	0.044072	TRUE
HSD17B4	sp|P51659|DHB4_HUMAN	-1.35242	0.0440772	TRUE
ATP1A1	sp|P05023|AT1A1_HUMAN	-2.5997	0.0440827	TRUE
HSPA5	sp|P11021|BIP_HUMAN	1.50578	0.0440889	TRUE
HNRNPA2B1	sp|P22626|ROA2_HUMAN	-2.51493	0.0440933	TRUE
HNRNPC	sp|P07910|HNRPC_HUMAN	-1.97488	0.0440986	TRUE
CD109	sp|Q6YHK3|CD109_HUMAN	-1.42469	0.0441113	TRUE
RPL23A	sp|P62750|RL23A_HUMAN	-1.65903	0.044159	TRUE
IFI16	sp|Q16666|IF16_HUMAN	-1.5849	0.0441712	TRUE
HADHB	sp|P55084|ECHB_HUMAN	-1.80589	0.0441731	TRUE
ACTR2	sp|P61160|ARP2_HUMAN	-1.3257	0.0442219	TRUE
ACADVL	sp|P49748|ACADV_HUMAN	-2.55918	0.0442525	TRUE
NONO	sp|Q15233|NONO_HUMAN	-1.6234	0.0442789	TRUE
UQCRC2	sp|P22695|QCR2_HUMAN	-1.77989	0.0443355	TRUE
DSG2	sp|Q14126|DSG2_HUMAN	-2.30821	0.0443975	TRUE
CTNNB1	sp|P35222|CTNB1_HUMAN	-1.93787	0.0444385	TRUE
KHSRP	sp|Q92945|FUBP2_HUMAN	-1.43025	0.0444435	TRUE
RPS20	sp|P60866|RS20_HUMAN	-1.69221	0.044472	TRUE
PABPC1	sp|P11940|PABP1_HUMAN	-1.6234	0.0444988	TRUE
MYL6	sp|P60660|MYL6_HUMAN	-1.54306	0.0445109	TRUE
RAB2A	sp|P61019|RAB2A_HUMAN	-2.02555	0.0445371	TRUE
PRKDC	sp|P78527|PRKDC_HUMAN	-1.5849	0.0445587	TRUE
CD44	sp|P16070|CD44_HUMAN	-1.38387	0.0445748	TRUE
ZNF185	sp|O15231|ZN185_HUMAN	-1.3257	0.0445942	TRUE
IGHG2	sp|P01859|IGHG2_HUMAN	0.963961	0.0451676	FALSE
XRCC5	sp|P13010|XRCC5_HUMAN	-1.89777	0.0452021	TRUE
CAPN1	sp|P07384|CAN1_HUMAN	-1.95673	0.0452327	TRUE
PCBP2	sp|Q15366|PCBP2_HUMAN	-1.2269	0.0452824	TRUE
H4C16	sp|P62805|H4_HUMAN	1.2369	0.0453441	TRUE
DST	sp|Q03001|DYST_HUMAN	-1.2009	0.0457231	TRUE
AHNAK2	sp|Q8IVF2|AHNK2_HUMAN	-1.93787	0.0458213	TRUE
MAP4	sp|P27816|MAP4_HUMAN	-1.69221	0.0460486	TRUE
CTNNA2	sp|P26232|CTNA2_HUMAN	-1.18275	0.0461357	TRUE
NCL	sp|P19338|NUCL_HUMAN	-1.49722	0.0463426	TRUE
TUFM	sp|P49411|EFTU_HUMAN	-1.19191	0.0463461	TRUE
RPS15A	sp|P62244|RS15A_HUMAN	-3.71184	0.0463753	TRUE
ACAA2	sp|P42765|THIM_HUMAN	-1.2269	0.0463834	TRUE
LAMP2	sp|P13473|LAMP2_HUMAN	-1.28261	0.0464141	TRUE
HADHA	sp|P40939|ECHA_HUMAN	-3.06404	0.0464619	TRUE
EGFR	sp|P00533|EGFR_HUMAN	-1.33925	0.0467239	TRUE
ATP2A1	sp|O14983|AT2A1_HUMAN	-1.24349	0.0467465	TRUE
DECR1	sp|Q16698|DECR_HUMAN	-1.34588	0.0469397	TRUE
ATP5F1C	sp|P36542|ATPG_HUMAN	-1.12379	0.0469633	TRUE
SQOR	sp|Q9Y6N5|SQOR_HUMAN	-1.43575	0.0475495	TRUE
DDX17	sp|Q92841|DDX17_HUMAN	-1.33925	0.0476543	TRUE
HSPD1	sp|P10809|CH60_HUMAN	-1.43025	0.0476946	TRUE
GPD2	sp|P43304|GPDM_HUMAN	-1.72325	0.0484045	TRUE
TFRC	sp|P02786|TFR1_HUMAN	-1.5849	0.0486171	TRUE
RPL7	sp|P18124|RL7_HUMAN	-1.47759	0.0486792	TRUE
HNRNPH2	sp|P55795|HNRH2_HUMAN	-1.19191	0.048712	TRUE
ATP2B1	sp|P20020|AT2B1_HUMAN	-1.21839	0.0487641	TRUE
ANXA7	sp|P20073|ANXA7_HUMAN	-1.40179	0.049142	TRUE
RPSA	sp|P08865|RSSA_HUMAN	-2.08574	0.0491475	TRUE
FUBP1	sp|Q96AE4|FUBP1_HUMAN	-1.69221	0.0492756	TRUE
NDUFS3	sp|O75489|NDUS3_HUMAN	-1.35242	0.0498066	TRUE
ILF3	sp|Q12906|ILF3_HUMAN	-1.2974	0.0498177	TRUE
DLD	sp|P09622|DLDH_HUMAN	-1.04441	0.0502454	FALSE
POSTN	sp|Q15063|POSTN_HUMAN	4.27397	0.0509957	FALSE
PALLD	sp|Q8WX93|PALLD_HUMAN	-1.01909	0.051626	FALSE
DDX3X	sp|O00571|DDX3X_HUMAN	-1.08005	0.05169	FALSE
EVPL	sp|Q92817|EVPL_HUMAN	-1.03192	0.0516902	FALSE
VAT1	sp|Q99536|VAT1_HUMAN	-1.35888	0.0517316	FALSE
EWSR1	sp|Q01844|EWS_HUMAN	-1.00591	0.0520505	FALSE
ANXA11	sp|P50995|ANX11_HUMAN	-1.77989	0.0520874	FALSE
KRT78	tr|H0YI54|H0YI54_HUMAN	-2.06391	0.0521288	FALSE
DSC2	sp|Q02487|DSC2_HUMAN	-2.45319	0.0526053	FALSE
ATL3	sp|Q6DD88|ATLA3_HUMAN	-1.04441	0.0526524	FALSE
LMNB1	sp|P20700|LMNB1_HUMAN	-1.6234	0.0527913	FALSE
FN1	sp|P02751|FINC_HUMAN	2.94865	0.0532468	FALSE
YBX1	sp|P67809|YBOX1_HUMAN	-1.00591	0.0547628	FALSE
RPS3	sp|P23396|RS3_HUMAN	-2.3257	0.056242	FALSE
ATP5PO	sp|P48047|ATPO_HUMAN	-0.964071	0.0564542	FALSE
ERLIN1	sp|O75477|ERLN1_HUMAN	-1.09136	0.0568535	FALSE
KHDRBS1	sp|Q07666|KHDR1_HUMAN	-1.05658	0.0570261	FALSE
PPP1R12A	sp|O14974|MYPT1_HUMAN	3.34501	0.0572543	FALSE
MOGS	sp|Q13724|MOGS_HUMAN	-0.978427	0.0576867	FALSE
HNRNPDL	sp|O14979|HNRDL_HUMAN	-0.992367	0.0579392	FALSE
SYNCRIP	sp|O60506|HNRPQ_HUMAN	-1.2269	0.0618032	FALSE
VCP	sp|P55072|TERA_HUMAN	-1.50637	0.0620925	FALSE
ANXA8	sp|P13928|ANXA8_HUMAN	-0.918236	0.062657	FALSE
PTBP1	sp|P26599|PTBP1_HUMAN	-1.70789	0.0631761	FALSE
IMMT	sp|Q16891|MIC60_HUMAN	-0.901933	0.0640046	FALSE
KPNB1	sp|Q14974|IMB1_HUMAN	-0.969409	0.0640281	FALSE
TUBB4B	sp|P68371|TBB4B_HUMAN	-1.83056	0.0656267	FALSE
PLBD1	sp|Q6P4A8|PLBL1_HUMAN	-1.03192	0.0659606	FALSE
ETFA	sp|P13804|ETFA_HUMAN	-0.885058	0.0674196	FALSE
TKT	sp|P29401|TKT_HUMAN	-2.19867	0.0676473	FALSE
HK1	sp|P19367|HXK1_HUMAN	-1.80589	0.0685787	FALSE
BSG	sp|P35613|BASI_HUMAN	-0.901933	0.0689422	FALSE
DMBT1	sp|Q9UGM3|DMBT1_HUMAN	-1.52382	0.0703028	FALSE
PLG	sp|P00747|PLMN_HUMAN	-1.84069	0.0704457	FALSE
H2AC8	sp|P04908|H2A1B_HUMAN	2.07349	0.0708168	FALSE
TARDBP	sp|Q13148|TADBP_HUMAN	-1.16389	0.0717398	FALSE
RPLP2	sp|P05387|RLA2_HUMAN	-1.17341	0.0723321	FALSE
ANXA5	sp|P08758|ANXA5_HUMAN	2.67533	0.0735478	FALSE
GGCT	sp|O75223|GGCT_HUMAN	-0.929438	0.0755063	FALSE
RAB5C	sp|P51148|RAB5C_HUMAN	-0.901933	0.075828	FALSE
SERBP1	sp|Q8NC51|PAIRB_HUMAN	-1.13414	0.0783993	FALSE
ASPN	sp|Q9BXN1|ASPN_HUMAN	3.59309	0.0789193	FALSE
SPTBN1	sp|Q01082|SPTB2_HUMAN	-0.901933	0.0789313	FALSE
CDH1	sp|P12830|CADH1_HUMAN	-2.10903	0.0806452	FALSE
ACTR3	sp|P61158|ARP3_HUMAN	-1.69221	0.0823305	FALSE
YBX3	sp|P16989|YBOX3_HUMAN	-0.964071	0.0824211	FALSE
ALDH2	sp|P05091|ALDH2_HUMAN	-0.934005	0.0831273	FALSE
MATR3	sp|P43243|MATR3_HUMAN	-1.03192	0.0846719	FALSE
GDPD3	sp|Q7L5L3|GDPD3_HUMAN	-0.830558	0.0851239	FALSE
COL6A1	sp|P12109|CO6A1_HUMAN	4.04644	0.0854247	FALSE
PSMB3	sp|P49720|PSB3_HUMAN	-1.05658	0.0861648	FALSE
ACO2	sp|Q99798|ACON_HUMAN	-1.06846	0.0862945	FALSE
LAMA3	sp|Q16787|LAMA3_HUMAN	-1.07916	0.087081	FALSE
AP2B1	sp|P63010|AP2B1_HUMAN	-0.769083	0.0873746	FALSE
PSMB1	sp|P20618|PSB1_HUMAN	-0.885058	0.088566	FALSE
RPL11	sp|P62913|RL11_HUMAN	1.49093	0.088778	FALSE
HPX	sp|P02790|HEMO_HUMAN	-1.46233	0.0895885	FALSE
COL6A2	sp|P12110|CO6A2_HUMAN	3.6626	0.0917522	FALSE
COL6A3	sp|P12111|CO6A3_HUMAN	4.76175	0.0918265	FALSE
ACTB	sp|P60709|ACTB_HUMAN	1.23573	0.0920414	FALSE
TMEM43	sp|Q9BTV4|TMM43_HUMAN	-1.36924	0.0922311	FALSE
HBA2	sp|P69905|HBA_HUMAN	-0.889377	0.093945	FALSE
DCN	sp|P07585|PGS2_HUMAN	3.29081	0.094339	FALSE
CNN2	sp|Q99439|CNN2_HUMAN	-0.849419	0.0952075	FALSE
TUBA3C	sp|P0DPH7|TBA3C_HUMAN	1.09888	0.0974733	FALSE
PPL	sp|O60437|PEPL_HUMAN	-1.7524	0.098341	FALSE
HSD17B10	sp|Q99714|HCD2_HUMAN	-0.849419	0.0983445	FALSE
FABP4	sp|P15090|FABP4_HUMAN	2.49602	0.0986558	FALSE
CAPZA1	sp|P52907|CAZA1_HUMAN	-1.46233	0.0993063	FALSE
ARHGAP1	sp|Q07960|RHG01_HUMAN	-0.723249	0.099943	FALSE
RPS3A	sp|P61247|RS3A_HUMAN	-1.03192	0.100418	FALSE
SLC25A12	sp|O75746|S2512_HUMAN	3.35696	0.10086	FALSE
TXN	sp|P10599|THIO_HUMAN	-1.86308	0.101042	FALSE
CFL1	sp|P23528|COF1_HUMAN	1.40954	0.103454	FALSE
PSMA2	sp|P25787|PSA2_HUMAN	-0.919035	0.105666	FALSE
ASAH1	sp|Q13510|ASAH1_HUMAN	-0.964071	0.111561	FALSE
KLK7	sp|P49862|KLK7_HUMAN	1.46124	0.112266	FALSE
RAB7A	sp|P51149|RAB7A_HUMAN	-1.34352	0.113306	FALSE
IDH2	sp|P48735|IDHP_HUMAN	-0.830558	0.116389	FALSE
ATP5F1B	sp|P06576|ATPB_HUMAN	2.21731	0.117085	FALSE
ITGA2	sp|P17301|ITA2_HUMAN	-0.698582	0.118781	FALSE
IGKV1D-33	sp|P01593|KVD33_HUMAN	-1.01909	0.120329	FALSE
ALDH3A2	sp|P51648|AL3A2_HUMAN	-1.72325	0.121956	FALSE
CRYZ	sp|Q08257|QOR_HUMAN	-0.79046	0.127545	FALSE
PSMA5	sp|P28066|PSA5_HUMAN	-1.39589	0.128622	FALSE
SDHA	sp|P31040|SDHA_HUMAN	-0.645094	0.130093	FALSE
CDC42	sp|P60953|CDC42_HUMAN	-0.712866	0.133981	FALSE
ARF4	sp|P18085|ARF4_HUMAN	-0.912765	0.134904	FALSE
TAGLN2	sp|P37802|TAGL2_HUMAN	-1.23945	0.135095	FALSE
C11orf54	sp|Q9H0W9|CK054_HUMAN	-0.611443	0.13824	FALSE
VIM	sp|P08670|VIME_HUMAN	1.80747	0.139462	FALSE
MACROH2A1	sp|O75367|H2AY_HUMAN	-1.32006	0.145067	FALSE
NIBAN2	sp|Q96TA1|NIBA2_HUMAN	-0.615939	0.146712	FALSE
MGP	sp|P08493|MGP_HUMAN	1.32509	0.151071	FALSE
AZGP1	sp|P25311|ZA2G_HUMAN	-0.900957	0.152107	FALSE
NPM1	sp|P06748|NPM_HUMAN	-0.769083	0.153147	FALSE
SSR4	sp|P51571|SSRD_HUMAN	-1.13011	0.155659	FALSE
RAB11A	sp|P62491|RB11A_HUMAN	-1.10792	0.162012	FALSE
GSN	sp|P06396|GELS_HUMAN	1.16267	0.166041	FALSE
OGN	sp|P20774|MIME_HUMAN	2.05807	0.168943	FALSE
COL12A1	sp|Q99715|COCA1_HUMAN	3.18011	0.171569	FALSE
TAC3	sp|Q9UHF0|TKNK_HUMAN	-1.65976	0.180701	FALSE
SERPINH1	sp|P50454|SERPH_HUMAN	1.93453	0.181047	FALSE
ANXA4	sp|P09525|ANXA4_HUMAN	-1.16691	0.183252	FALSE
H2BC11	sp|P06899|H2B1J_HUMAN	1.79219	0.187123	FALSE
B2M	sp|P61769|B2MG_HUMAN	-1.55856	0.191966	FALSE
YWHAQ	sp|P27348|1433T_HUMAN	1.40882	0.194453	FALSE
HRG	sp|P04196|HRG_HUMAN	0.796571	0.195955	FALSE
ODAPH	sp|Q17RF5|ODAPH_HUMAN	-0.665523	0.205187	FALSE
ATP2A2	sp|P16615|AT2A2_HUMAN	-0.672581	0.211315	FALSE
HNRNPD	sp|Q14103|HNRPD_HUMAN	1.66599	0.212095	FALSE
PUF60	sp|Q9UHX1|PUF60_HUMAN	-0.830558	0.221547	FALSE
TIMP3	sp|P35625|TIMP3_HUMAN	-1.00394	0.225866	FALSE
EIF4A1	sp|P60842|IF4A1_HUMAN	0.774939	0.233911	FALSE
LYZ	sp|P61626|LYSC_HUMAN	-1.55929	0.241477	FALSE
H2BC12	sp|O60814|H2B1K_HUMAN	1.30211	0.241731	FALSE
BPIFA1	sp|Q9NP55|BPIA1_HUMAN	1.10995	0.242172	FALSE
GC	sp|P02774|VTDB_HUMAN	-1.58854	0.242332	FALSE
CALML3	sp|P27482|CALL3_HUMAN	-1.19741	0.24271	FALSE
ALDOC	sp|P09972|ALDOC_HUMAN	-0.82206	0.251035	FALSE
ACTN1	sp|P12814|ACTN1_HUMAN	-0.92144	0.252693	FALSE
POF1B	sp|Q8WVV4|POF1B_HUMAN	-1.04516	0.257396	FALSE
EIF2AK2	sp|P19525|E2AK2_HUMAN	-0.516086	0.257587	FALSE
COL17A1	sp|Q9UMD9|COHA1_HUMAN	-1.14493	0.258054	FALSE
AHNAK	sp|Q09666|AHNK_HUMAN	-1.20346	0.259853	FALSE
PKM	sp|P14618|KPYM_HUMAN	-0.693475	0.260251	FALSE
C9	sp|P02748|CO9_HUMAN	-0.891109	0.261943	FALSE
PLEC	sp|Q15149|PLEC_HUMAN	2.31302	0.266024	FALSE
ESYT1	sp|Q9BSJ8|ESYT1_HUMAN	-0.74235	0.269593	FALSE
F2	sp|P00734|THRB_HUMAN	1.31382	0.273195	FALSE
FLNA	sp|P21333|FLNA_HUMAN	2.0835	0.277959	FALSE
GGH	sp|Q92820|GGH_HUMAN	1.04828	0.278182	FALSE
ANXA2P2	sp|A6NMY6|AXA2L_HUMAN	0.666018	0.278686	FALSE
TUBA1B	sp|P68363|TBA1B_HUMAN	0.484628	0.279738	FALSE
IGKC	sp|P01834|IGKC_HUMAN	0.410661	0.290089	FALSE
NDUFA10	sp|O95299|NDUAA_HUMAN	-0.43575	0.290192	FALSE
TGFBI	sp|Q15582|BGH3_HUMAN	0.994343	0.295285	FALSE
SERPINI1	sp|Q99574|NEUS_HUMAN	-0.707717	0.295875	FALSE
IGHG1	sp|P01857|IGHG1_HUMAN	0.417822	0.303363	FALSE
LGALS3	sp|P17931|LEG3_HUMAN	-1.07677	0.304572	FALSE
ATP5F1A	sp|P25705|ATPA_HUMAN	1.62389	0.309707	FALSE
MT-CO2	sp|P00403|COX2_HUMAN	-0.638697	0.316428	FALSE
WNT5A	sp|P41221|WNT5A_HUMAN	-0.77367	0.320631	FALSE
BGN	sp|P21810|PGS1_HUMAN	0.776699	0.321903	FALSE
SYPL1	sp|Q16563|SYPL1_HUMAN	-0.786913	0.326445	FALSE
CP	sp|P00450|CERU_HUMAN	-0.615796	0.326672	FALSE
ANXA1	sp|P04083|ANXA1_HUMAN	-0.570098	0.327999	FALSE
GAPDH	sp|P04406|G3P_HUMAN	-0.428662	0.330767	FALSE
CFB	sp|P00751|CFAB_HUMAN	0.664537	0.331066	FALSE
EEF1A1	sp|P68104|EF1A1_HUMAN	0.484164	0.334083	FALSE
HBB	sp|P68871|HBB_HUMAN	-0.906178	0.336256	FALSE
MMP12	sp|P39900|MMP12_HUMAN	-0.526079	0.339308	FALSE
TPR	sp|P12270|TPR_HUMAN	0.522406	0.341732	FALSE
ITGA6	sp|P23229|ITA6_HUMAN	1.06842	0.343084	FALSE
CAPG	sp|P40121|CAPG_HUMAN	-0.650536	0.347111	FALSE
HSPB1	sp|P04792|HSPB1_HUMAN	0.456415	0.350283	FALSE
TTR	sp|P02766|TTHY_HUMAN	-0.626149	0.351339	FALSE
RPN1	sp|P04843|RPN1_HUMAN	0.95811	0.356537	FALSE
MMP20	sp|O60882|MMP20_HUMAN	0.99201	0.358672	FALSE
TUBA4A	sp|P68366|TBA4A_HUMAN	-0.624718	0.362218	FALSE
HNRNPU	sp|Q00839|HNRPU_HUMAN	0.774699	0.364209	FALSE
S100A14	sp|Q9HCY8|S10AE_HUMAN	-0.797513	0.365619	FALSE
EIF6	sp|P56537|IF6_HUMAN	-0.54553	0.367967	FALSE
LAMC2	sp|Q13753|LAMC2_HUMAN	-0.747419	0.370163	FALSE
HNRNPH1	sp|P31943|HNRH1_HUMAN	0.644908	0.373878	FALSE
PFN1	sp|P07737|PROF1_HUMAN	-0.377939	0.375914	FALSE
VTN	sp|P04004|VTNC_HUMAN	-0.35739	0.377547	FALSE
LMNA	sp|P02545|LMNA_HUMAN	1.34016	0.378593	FALSE
IGHA1	sp|P01876|IGHA1_HUMAN	-0.296848	0.379937	FALSE
ITGAV	sp|P06756|ITAV_HUMAN	-0.45907	0.381245	FALSE
HNRNPM	sp|P52272|HNRPM_HUMAN	-0.69252	0.381588	FALSE
FGA	sp|P02671|FIBA_HUMAN	0.957456	0.382653	FALSE
RPLP1	sp|P05386|RLA1_HUMAN	0.352861	0.384394	FALSE
RPS10	sp|P46783|RS10_HUMAN	0.276356	0.385377	FALSE
HBD	sp|P02042|HBD_HUMAN	-0.702793	0.385958	FALSE
FLNB	sp|O75369|FLNB_HUMAN	1.0883	0.389761	FALSE
PIP	sp|P12273|PIP_HUMAN	-0.405118	0.389856	FALSE
LUM	sp|P51884|LUM_HUMAN	1.44362	0.392905	FALSE
ACTN4	sp|O43707|ACTN4_HUMAN	0.85423	0.394897	FALSE
TUBB4A	sp|P04350|TBB4A_HUMAN	0.494963	0.397375	FALSE
IGLC7	sp|A0M8Q6|IGLC7_HUMAN	-0.242722	0.399828	FALSE
RPN2	sp|P04844|RPN2_HUMAN	0.588626	0.401042	FALSE
PGK1	sp|P00558|PGK1_HUMAN	0.783672	0.402249	FALSE
COL14A1	sp|Q05707|COEA1_HUMAN	-0.693417	0.402424	FALSE
CANX	sp|P27824|CALX_HUMAN	-0.444272	0.408702	FALSE
PPIA	sp|P62937|PPIA_HUMAN	0.723996	0.415031	FALSE
APCS	sp|P02743|SAMP_HUMAN	-0.289937	0.420746	FALSE
SERPINA4	sp|P29622|KAIN_HUMAN	-0.314064	0.420872	FALSE
FABP5	sp|Q01469|FABP5_HUMAN	-0.830015	0.421765	FALSE
RPS19	sp|P39019|RS19_HUMAN	0.418882	0.423524	FALSE
HSPG2	sp|P98160|PGBM_HUMAN	0.605093	0.425497	FALSE
BPI	sp|P17213|BPI_HUMAN	0.476715	0.426201	FALSE
GPI	sp|P06744|G6PI_HUMAN	-0.427743	0.42833	FALSE
GSTP1	sp|P09211|GSTP1_HUMAN	-0.524375	0.430362	FALSE
RPL12	sp|P30050|RL12_HUMAN	-0.433434	0.433045	FALSE
TPI1	sp|P60174|TPIS_HUMAN	0.57846	0.437462	FALSE
RPS2	sp|P15880|RS2_HUMAN	-0.248711	0.441491	FALSE
PKP3	sp|Q9Y446|PKP3_HUMAN	-0.681381	0.441608	FALSE
H1-4	sp|P10412|H14_HUMAN	-0.456578	0.4451	FALSE
KNG1	sp|P01042|KNG1_HUMAN	-0.460024	0.445819	FALSE
FGG	sp|P02679|FIBG_HUMAN	0.672637	0.447578	FALSE
HNRNPK	sp|P61978|HNRPK_HUMAN	-0.457507	0.447913	FALSE
HACD3	sp|Q9P035|HACD3_HUMAN	-0.270431	0.447979	FALSE
CTSG	sp|P08311|CATG_HUMAN	-0.198908	0.449491	FALSE
SELENBP1	sp|Q13228|SBP1_HUMAN	-0.615764	0.455332	FALSE
RAB1A	sp|P62820|RAB1A_HUMAN	-0.273421	0.455961	FALSE
LAMB3	sp|Q13751|LAMB3_HUMAN	0.268168	0.455979	FALSE
YWHAZ	sp|P63104|1433Z_HUMAN	-0.414802	0.456338	FALSE
APOA1	sp|P02647|APOA1_HUMAN	0.270964	0.461781	FALSE
CLTCL1	sp|P53675|CLH2_HUMAN	-0.204903	0.463453	FALSE
HSPA8	sp|P11142|HSP7C_HUMAN	0.324882	0.463695	FALSE
ARF3	sp|P61204|ARF3_HUMAN	-0.285565	0.464777	FALSE
PSPC1	sp|Q8WXF1|PSPC1_HUMAN	-0.167723	0.46602	FALSE
S100A11	sp|P31949|S10AB_HUMAN	-0.231065	0.470219	FALSE
HSPA1A	sp|P0DMV8|HS71A_HUMAN	0.23904	0.471922	FALSE
COL1A2	sp|P08123|CO1A2_HUMAN	-0.23847	0.476734	FALSE
SLC25A5	sp|P05141|ADT2_HUMAN	0.311001	0.47817	FALSE
HSP90B1	sp|P14625|ENPL_HUMAN	-0.266729	0.478512	FALSE
PHB2	sp|Q99623|PHB2_HUMAN	0.260106	0.480504	FALSE
PPIB	sp|P23284|PPIB_HUMAN	0.162487	0.480667	FALSE
LRRC15	sp|Q8TF66|LRC15_HUMAN	0.501403	0.481859	FALSE
VDAC1	sp|P21796|VDAC1_HUMAN	-0.297351	0.48247	FALSE
AMBN	sp|Q9NP70|AMBN_HUMAN	-0.350609	0.482523	FALSE
RACK1	sp|P63244|RACK1_HUMAN	-0.326125	0.482551	FALSE
PRDX6	sp|P30041|PRDX6_HUMAN	0.314086	0.483525	FALSE
ITGB4	sp|P16144|ITB4_HUMAN	0.329704	0.48623	FALSE
DDOST	sp|P39656|OST48_HUMAN	-0.211429	0.486516	FALSE
IGHA2	sp|P01877|IGHA2_HUMAN	-0.103387	0.487661	FALSE
SERPINC1	sp|P01008|ANT3_HUMAN	-0.127241	0.488364	FALSE
HNRNPCL1	sp|O60812|HNRC1_HUMAN	-0.201357	0.488964	FALSE
HSP90AB1	sp|P08238|HS90B_HUMAN	-0.103387	0.488993	FALSE
TMED9	sp|Q9BVK6|TMED9_HUMAN	-0.103387	0.489403	FALSE
CCT2	sp|P78371|TCPB_HUMAN	-0.103387	0.489638	FALSE
TF	sp|P02787|TRFE_HUMAN	-0.117281	0.490332	FALSE
H2AX	sp|P16104|H2AX_HUMAN	-0.100675	0.490795	FALSE
HSPA2	sp|P54652|HSP72_HUMAN	-0.103387	0.491252	FALSE
HLA-H	sp|P01893|HLAH_HUMAN	-0.103387	0.491351	FALSE
SERPINA12	sp|Q8IW75|SPA12_HUMAN	-0.110411	0.492189	FALSE
SLC25A13	sp|Q9UJS0|S2513_HUMAN	-0.103387	0.492246	FALSE
HLA-C	sp|P10321|HLAC_HUMAN	-0.103387	0.492829	FALSE
COL1A1	sp|P02452|CO1A1_HUMAN	0.160639	0.494229	FALSE
SERPINA3	sp|P01011|AACT_HUMAN	-0.113693	0.494341	FALSE
SERPINB5	sp|P36952|SPB5_HUMAN	-0.311768	0.494649	FALSE
GANAB	sp|Q14697|GANAB_HUMAN	-0.103387	0.494779	FALSE
S100A16	sp|Q96FQ6|S10AG_HUMAN	-0.199568	0.495216	FALSE
CYB5R3	sp|P00387|NB5R3_HUMAN	0.206982	0.495468	FALSE
ACAA1	sp|P09110|THIK_HUMAN	-0.103387	0.496212	FALSE
ALDOA	sp|P04075|ALDOA_HUMAN	0.259841	0.496312	FALSE
PRPF8	sp|Q6P2Q9|PRP8_HUMAN	-0.103387	0.498435	FALSE
ENO1	sp|P06733|ENOA_HUMAN	0.109076	0.49868	FALSE
CRP	sp|P02741|CRP_HUMAN	-0.103387	0.499184	FALSE
IGKV3-20	sp|P01619|KV320_HUMAN	0.17492	0.499312	FALSE
YWHAE	sp|P62258|1433E_HUMAN	0.135771	0.499839	FALSE
LZTS3	sp|O60299|LZTS3_HUMAN	-0.103387	0.50026	FALSE
RPLP0	sp|P05388|RLA0_HUMAN	-0.161011	0.500625	FALSE
RAP1B	sp|P61224|RAP1B_HUMAN	0.0913923	0.50152	FALSE
VCL	sp|P18206|VINC_HUMAN	-0.103387	0.501898	FALSE
FGB	sp|P02675|FIBB_HUMAN	-0.338919	0.503185	FALSE
DRG1	sp|Q9Y295|DRG1_HUMAN	-0.0935926	0.506653	FALSE
ANXA2	sp|P07355|ANXA2_HUMAN	-0.14473	0.507869	FALSE
SOD1	sp|P00441|SODC_HUMAN	-0.103387	0.508514	FALSE
APOA4	sp|P06727|APOA4_HUMAN	-0.223666	0.510384	FALSE
CKB	sp|P12277|KCRB_HUMAN	-0.103387	0.510855	FALSE
DSG3	sp|P32926|DSG3_HUMAN	-0.17815	0.511552	FALSE
CLTC	sp|Q00610|CLH1_HUMAN	-0.116435	0.513948	FALSE
C3	sp|P01024|CO3_HUMAN	-0.0698871	0.514554	FALSE
KLK4	sp|Q9Y5K2|KLK4_HUMAN	0.0677468	0.516319	FALSE
AMELX	sp|Q99217|AMELX_HUMAN	-0.171124	0.517552	FALSE
DDX1	sp|Q92499|DDX1_HUMAN	0.101395	0.517748	FALSE
ALB	sp|P02768|ALBU_HUMAN	-0.218673	0.518209	FALSE
MYH9	sp|P35579|MYH9_HUMAN	-0.125605	0.518646	FALSE
IQGAP1	sp|P46940|IQGA1_HUMAN	0.0937643	0.519285	FALSE
HSPA9	sp|P38646|GRP75_HUMAN	0.0508224	0.519843	FALSE
SERPINA1	sp|P01009|A1AT_HUMAN	-0.0398311	0.521097	FALSE
VDAC2	sp|P45880|VDAC2_HUMAN	-0.102641	0.522651	FALSE
CLU	sp|P10909|CLUS_HUMAN	-0.0551436	0.523542	FALSE
UBB	sp|P0CG47|UBB_HUMAN	-0.0247495	0.523898	FALSE
MFGE8	sp|Q08431|MFGM_HUMAN	0.0492074	0.523977	FALSE
PDIA6	sp|Q15084|PDIA6_HUMAN	0.0620609	0.524429	FALSE
SERPINB13	sp|Q9UIV8|SPB13_HUMAN	0.0455366	0.524756	FALSE
PEBP1	sp|P30086|PEBP1_HUMAN	-0.0342188	0.527751	FALSE
CA2	sp|P00918|CAH2_HUMAN	-0.0164841	0.529311	FALSE
RPL9P9	sp|P32969|RL9_HUMAN	0.0239631	0.529525	FALSE
AHSG	sp|P02765|FETUA_HUMAN	-0.0230643	0.530397	FALSE
SERPINF1	sp|P36955|PEDF_HUMAN	0.0553465	0.53088	FALSE
PDIA3	sp|P30101|PDIA3_HUMAN	-0.0281301	0.531552	FALSE
HTRA1	sp|Q92743|HTRA1_HUMAN	0.0102371	0.532817	FALSE
RAB10	sp|P61026|RAB10_HUMAN	0.0071779	0.533019	FALSE
PRDX5	sp|P30044|PRDX5_HUMAN	-0.00591449	0.534276	FALSE
OMD	sp|Q99983|OMD_HUMAN	0.0035597	0.535189	FALSE
AZU1	sp|P20160|CAP7_HUMAN	-0.000979307	0.53545	FALSE

## Sheet: PBS_vs_Air
name	reference	log2FC	padj	significant
IGLC7	sp|A0M8Q6|IGLC7_HUMAN	0.904708	5.89389e-05	FALSE
SERPINB1	sp|P30740|ILEU_HUMAN	-0.881888	0.000885081	FALSE
CDC42	sp|P60953|CDC42_HUMAN	0.749511	0.00166102	FALSE
CA2	sp|P00918|CAH2_HUMAN	0.798158	0.00178104	FALSE
SDHA	sp|P31040|SDHA_HUMAN	0.663362	0.00181219	FALSE
NIBAN2	sp|Q96TA1|NIBA2_HUMAN	0.663362	0.00185383	FALSE
ARHGAP1	sp|Q07960|RHG01_HUMAN	0.663362	0.00211963	FALSE
AP2B1	sp|P63010|AP2B1_HUMAN	0.663362	0.0021879	FALSE
IGHG1	sp|P01857|IGHG1_HUMAN	0.709498	0.00246044	FALSE
ITGA2	sp|P17301|ITA2_HUMAN	0.663362	0.0025854	FALSE
ETFA	sp|P13804|ETFA_HUMAN	0.663362	0.00314476	FALSE
IMMT	sp|Q16891|MIC60_HUMAN	0.663362	0.00320194	FALSE
SERPINC1	sp|P01008|ANT3_HUMAN	0.837437	0.00329225	FALSE
PPIB	sp|P23284|PPIB_HUMAN	-0.92701	0.00339986	FALSE
ANXA8	sp|P13928|ANXA8_HUMAN	0.663362	0.00345105	FALSE
UBB	sp|P0CG47|UBB_HUMAN	0.600329	0.0035901	FALSE
H4C16	sp|P62805|H4_HUMAN	0.779329	0.00368535	FALSE
BSG	sp|P35613|BASI_HUMAN	0.663362	0.00371592	FALSE
NDUFA10	sp|O95299|NDUAA_HUMAN	0.663362	0.00373187	FALSE
ATP5PO	sp|P48047|ATPO_HUMAN	0.663362	0.0038507	FALSE
HSP90AB1	sp|P08238|HS90B_HUMAN	0.663362	0.00414135	FALSE
HLA-A	sp|P04439|HLAA_HUMAN	0.663362	0.00417264	FALSE
EWSR1	sp|Q01844|EWS_HUMAN	0.663362	0.00420511	FALSE
TMED9	sp|Q9BVK6|TMED9_HUMAN	0.663362	0.00433128	FALSE
MOGS	sp|Q13724|MOGS_HUMAN	0.663362	0.004354	FALSE
PALLD	sp|Q8WX93|PALLD_HUMAN	0.663362	0.00442581	FALSE
CCT2	sp|P78371|TCPB_HUMAN	0.663362	0.00444184	FALSE
RAB5C	sp|P51148|RAB5C_HUMAN	0.663362	0.00445123	FALSE
HBA2	sp|P69905|HBA_HUMAN	-0.709366	0.00447398	FALSE
YBX1	sp|P67809|YBOX1_HUMAN	0.663362	0.00463137	FALSE
HNRNPDL	sp|O14979|HNRDL_HUMAN	0.663362	0.00473819	FALSE
DLD	sp|P09622|DLDH_HUMAN	0.663362	0.00474973	FALSE
EVPL	sp|Q92817|EVPL_HUMAN	0.663362	0.00475173	FALSE
SPTBN1	sp|Q01082|SPTB2_HUMAN	0.663362	0.00480128	FALSE
EIF2AK2	sp|P19525|E2AK2_HUMAN	0.663362	0.00517867	FALSE
CNN2	sp|Q99439|CNN2_HUMAN	0.663362	0.00519445	FALSE
ATL3	sp|Q6DD88|ATLA3_HUMAN	0.663362	0.00532391	FALSE
HLA-H	sp|P01893|HLAH_HUMAN	0.663362	0.00539021	FALSE
NPM1	sp|P06748|NPM_HUMAN	0.71685	0.005406	FALSE
HSD17B10	sp|Q99714|HCD2_HUMAN	0.663362	0.00561685	FALSE
H2AX	sp|P16104|H2AX_HUMAN	0.627859	0.005899	FALSE
SLC25A13	sp|Q9UJS0|S2513_HUMAN	0.663362	0.0059578	FALSE
ATP5F1C	sp|P36542|ATPG_HUMAN	0.663362	0.00601097	FALSE
DDX3X	sp|O00571|DDX3X_HUMAN	0.663362	0.00608511	FALSE
CRYZ	sp|Q08257|QOR_HUMAN	0.663362	0.00630082	FALSE
HLA-C	sp|P10321|HLAC_HUMAN	0.663362	0.00634201	FALSE
ALDH2	sp|P05091|ALDH2_HUMAN	0.663362	0.00639993	FALSE
SERPINA1	sp|P01009|A1AT_HUMAN	0.707614	0.00641652	FALSE
KHDRBS1	sp|Q07666|KHDR1_HUMAN	0.663362	0.00643956	FALSE
VTN	sp|P04004|VTNC_HUMAN	0.717149	0.00649074	FALSE
IDH2	sp|P48735|IDHP_HUMAN	0.663362	0.00682571	FALSE
CTNNA2	sp|P26232|CTNA2_HUMAN	0.663362	0.00733923	FALSE
YBX3	sp|P16989|YBOX3_HUMAN	0.663362	0.00739993	FALSE
ERLIN1	sp|O75477|ERLN1_HUMAN	0.663362	0.0075526	FALSE
TUBA3C	sp|P0DPH7|TBA3C_HUMAN	-0.8042	0.00765054	FALSE
DST	sp|Q03001|DYST_HUMAN	0.663362	0.00767622	FALSE
TUFM	sp|P49411|EFTU_HUMAN	0.663362	0.00773409	FALSE
PSPC1	sp|Q8WXF1|PSPC1_HUMAN	0.663362	0.00779572	FALSE
GANAB	sp|Q14697|GANAB_HUMAN	0.663362	0.0078675	FALSE
KPNB1	sp|Q14974|IMB1_HUMAN	0.600855	0.00812835	FALSE
PCBP2	sp|Q15366|PCBP2_HUMAN	0.663362	0.00824238	FALSE
HNRNPH2	sp|P55795|HNRH2_HUMAN	0.663362	0.00872386	FALSE
ACAA2	sp|P42765|THIM_HUMAN	0.663362	0.00890769	FALSE
ACAA1	sp|P09110|THIK_HUMAN	0.663362	0.00921686	FALSE
S100A11	sp|P31949|S10AB_HUMAN	-0.931468	0.00929155	FALSE
ATP2A2	sp|P16615|AT2A2_HUMAN	0.663362	0.00949628	FALSE
ATP2B1	sp|P20020|AT2B1_HUMAN	0.663362	0.00968964	FALSE
ATP2A1	sp|O14983|AT2A1_HUMAN	0.663362	0.00970425	FALSE
ACTR2	sp|P61160|ARP2_HUMAN	0.663362	0.0106523	FALSE
MATR3	sp|P43243|MATR3_HUMAN	0.663362	0.010685	FALSE
LAMP2	sp|P13473|LAMP2_HUMAN	0.663362	0.0109382	FALSE
SERPIND1	sp|P05546|HEP2_HUMAN	0.663362	0.0110299	FALSE
ZNF185	sp|O15231|ZN185_HUMAN	0.663362	0.01129	FALSE
SERPINI1	sp|Q99574|NEUS_HUMAN	0.878887	0.0115791	FALSE
MVP	sp|Q14764|MVP_HUMAN	0.663362	0.0115859	FALSE
PRPF8	sp|Q6P2Q9|PRP8_HUMAN	0.663362	0.0117229	FALSE
RPS4X	sp|P62701|RS4X_HUMAN	0.663362	0.0123129	FALSE
SCARB2	sp|Q14108|SCRB2_HUMAN	0.663362	0.0123198	FALSE
ACO2	sp|Q99798|ACON_HUMAN	0.663362	0.0127273	FALSE
MYH10	sp|P35580|MYH10_HUMAN	0.663362	0.0129243	FALSE
HSD17B4	sp|P51659|DHB4_HUMAN	0.642301	0.0129489	FALSE
ILF3	sp|Q12906|ILF3_HUMAN	0.663362	0.0131595	FALSE
EGFR	sp|P00533|EGFR_HUMAN	0.663362	0.0132563	FALSE
CD44	sp|P16070|CD44_HUMAN	0.663362	0.0133595	FALSE
DECR1	sp|Q16698|DECR_HUMAN	0.663362	0.0136505	FALSE
TARDBP	sp|Q13148|TADBP_HUMAN	0.663362	0.0137172	FALSE
DDX17	sp|Q92841|DDX17_HUMAN	0.663362	0.0137421	FALSE
SERBP1	sp|Q8NC51|PAIRB_HUMAN	0.663362	0.0139235	FALSE
CD109	sp|Q6YHK3|CD109_HUMAN	0.663362	0.0139915	FALSE
SYNCRIP	sp|O60506|HNRPQ_HUMAN	0.663362	0.0139964	FALSE
LZTS3	sp|O60299|LZTS3_HUMAN	0.663362	0.0140398	FALSE
PDLIM4	sp|P50479|PDLI4_HUMAN	0.663362	0.0140437	FALSE
RPS3A	sp|P61247|RS3A_HUMAN	0.663362	0.0142108	FALSE
CS	sp|O75390|CISY_HUMAN	0.663362	0.0142572	FALSE
LAMP1	sp|P11279|LAMP1_HUMAN	0.663362	0.0143647	FALSE
KHSRP	sp|Q92945|FUBP2_HUMAN	0.663362	0.014795	FALSE
GSN	sp|P06396|GELS_HUMAN	-0.89435	0.0151973	FALSE
HNRNPH3	sp|P31942|HNRH3_HUMAN	0.663362	0.0152968	FALSE
NDUFS3	sp|O75489|NDUS3_HUMAN	0.663362	0.0153163	FALSE
RAB5A	sp|P20339|RAB5A_HUMAN	0.663362	0.0156575	FALSE
HDLBP	sp|Q00341|VIGLN_HUMAN	0.663362	0.0159523	FALSE
GNAI3	sp|P08754|GNAI3_HUMAN	0.663362	0.016023	FALSE
SND1	sp|Q7KZF4|SND1_HUMAN	0.663362	0.0161377	FALSE
VAT1	sp|Q99536|VAT1_HUMAN	0.663362	0.0164995	FALSE
ANXA7	sp|P20073|ANXA7_HUMAN	0.663362	0.0170356	FALSE
SQOR	sp|Q9Y6N5|SQOR_HUMAN	0.663362	0.0175324	FALSE
CAV1	sp|Q03135|CAV1_HUMAN	0.663362	0.0176614	FALSE
PCYOX1	sp|Q9UHG3|PCYOX_HUMAN	0.663362	0.0177832	FALSE
TUBAL3	sp|A6NHL2|TBAL3_HUMAN	0.663362	0.0181145	FALSE
TRIM28	sp|Q13263|TIF1B_HUMAN	0.663362	0.0183248	FALSE
DRG1	sp|Q9Y295|DRG1_HUMAN	0.663362	0.0189567	FALSE
HNRNPA0	sp|Q13151|ROA0_HUMAN	0.663362	0.0190998	FALSE
NCL	sp|P19338|NUCL_HUMAN	0.663362	0.0191364	FALSE
ENO1	sp|P06733|ENOA_HUMAN	-0.613204	0.0191946	FALSE
MYL6	sp|P60660|MYL6_HUMAN	0.663362	0.0192766	FALSE
RAB14	sp|P61106|RAB14_HUMAN	0.663362	0.0192936	FALSE
RPL23	sp|P62829|RL23_HUMAN	0.663362	0.0194814	FALSE
PIP	sp|P12273|PIP_HUMAN	0.664571	0.0195991	FALSE
CKMT1B	sp|P12532|KCRU_HUMAN	0.663362	0.019668	FALSE
RPL7	sp|P18124|RL7_HUMAN	0.663362	0.0198107	FALSE
IFI16	sp|Q16666|IF16_HUMAN	0.663362	0.0201269	FALSE
RRBP1	sp|Q9P2E9|RRBP1_HUMAN	0.663362	0.02023	FALSE
MYO1C	sp|O00159|MYO1C_HUMAN	0.663362	0.0202533	FALSE
SNAP91	sp|O60641|AP180_HUMAN	0.663362	0.0202575	FALSE
PRPF19	sp|Q9UMS4|PRP19_HUMAN	0.663362	0.0203197	FALSE
TPR	sp|P12270|TPR_HUMAN	0.663362	0.0203205	FALSE
UQCRC1	sp|P31930|QCR1_HUMAN	0.663362	0.0203425	FALSE
PRKDC	sp|P78527|PRKDC_HUMAN	0.663362	0.0209953	FALSE
NONO	sp|Q15233|NONO_HUMAN	0.663362	0.0219047	FALSE
HACD3	sp|Q9P035|HACD3_HUMAN	0.663362	0.0220204	FALSE
RPS25	sp|P62851|RS25_HUMAN	0.663362	0.0221874	FALSE
PABPC1	sp|P11940|PABP1_HUMAN	0.663362	0.0224198	FALSE
PUF60	sp|Q9UHX1|PUF60_HUMAN	0.663362	0.0226924	FALSE
ATP1B3	sp|P54709|AT1B3_HUMAN	0.663362	0.0227986	FALSE
TMED10	sp|P49755|TMEDA_HUMAN	0.663362	0.0228158	FALSE
HSPA5	sp|P11021|BIP_HUMAN	-0.602731	0.0228326	FALSE
RPL23A	sp|P62750|RL23A_HUMAN	0.663362	0.0230582	FALSE
FUS	sp|P35637|FUS_HUMAN	0.663362	0.0234879	FALSE
PHB1	sp|P35232|PHB1_HUMAN	0.663362	0.0239634	FALSE
NUMA1	sp|Q14980|NUMA1_HUMAN	0.663362	0.0241449	FALSE
TFRC	sp|P02786|TFR1_HUMAN	0.663362	0.024288	FALSE
RPS19	sp|P39019|RS19_HUMAN	-0.799927	0.024342	FALSE
RPS14	sp|P62263|RS14_HUMAN	0.663362	0.0247458	FALSE
LMAN1	sp|P49257|LMAN1_HUMAN	0.663362	0.0250731	FALSE
RPS20	sp|P60866|RS20_HUMAN	0.663362	0.0250809	FALSE
HSPB1	sp|P04792|HSPB1_HUMAN	-0.558504	0.0252657	FALSE
DDX5	sp|P17844|DDX5_HUMAN	0.663362	0.0253451	FALSE
PDIA6	sp|Q15084|PDIA6_HUMAN	-0.983602	0.025478	FALSE
H1-5	sp|P16401|H15_HUMAN	0.663362	0.0261622	FALSE
MAP4	sp|P27816|MAP4_HUMAN	0.663362	0.0268333	FALSE
CPNE3	sp|O75131|CPNE3_HUMAN	0.663362	0.0271568	FALSE
GAPDH	sp|P04406|G3P_HUMAN	0.465678	0.0276571	FALSE
PRDX5	sp|P30044|PRDX5_HUMAN	0.663362	0.0277444	FALSE
UQCRC2	sp|P22695|QCR2_HUMAN	0.663362	0.0283412	FALSE
LMNB1	sp|P20700|LMNB1_HUMAN	0.663362	0.0285048	FALSE
HADHB	sp|P55084|ECHB_HUMAN	0.663362	0.0289849	FALSE
HNRNPL	sp|P14866|HNRPL_HUMAN	0.663362	0.0291104	FALSE
DHX9	sp|Q08211|DHX9_HUMAN	0.663362	0.0291198	FALSE
FUBP1	sp|Q96AE4|FUBP1_HUMAN	0.663362	0.0293743	FALSE
P4HB	sp|P07237|PDIA1_HUMAN	0.663362	0.0294723	FALSE
NDUFS1	sp|P28331|NDUS1_HUMAN	0.663362	0.0295044	FALSE
GPD2	sp|P43304|GPDM_HUMAN	0.663362	0.0300913	FALSE
H2BC12	sp|O60814|H2B1K_HUMAN	0.989129	0.0305635	FALSE
MYOF	sp|Q9NZM1|MYOF_HUMAN	0.663362	0.030886	FALSE
APOA1	sp|P02647|APOA1_HUMAN	-0.679204	0.0311384	FALSE
CTNND1	sp|O60716|CTND1_HUMAN	0.663362	0.0313123	FALSE
PCBP1	sp|Q15365|PCBP1_HUMAN	0.663362	0.0315295	FALSE
BGN	sp|P21810|PGS1_HUMAN	-0.77178	0.0315355	FALSE
ILF2	sp|Q12905|ILF2_HUMAN	0.663362	0.0321699	FALSE
HNRNPR	sp|O43390|HNRPR_HUMAN	0.663362	0.0326063	FALSE
RPLP1	sp|P05386|RLA1_HUMAN	0.462536	0.0329283	FALSE
RBMX	sp|P38159|RBMX_HUMAN	0.663362	0.0333682	FALSE
GOT2	sp|P00505|AATM_HUMAN	0.663362	0.0336069	FALSE
PLG	sp|P00747|PLMN_HUMAN	-0.763276	0.033989	FALSE
TACSTD2	sp|P09758|TACD2_HUMAN	0.663362	0.0340438	FALSE
XRCC5	sp|P13010|XRCC5_HUMAN	0.663362	0.0344131	FALSE
ANXA11	sp|P50995|ANX11_HUMAN	0.663362	0.0348912	FALSE
MSN	sp|P26038|MOES_HUMAN	0.471207	0.0352867	FALSE
SFPQ	sp|P23246|SFPQ_HUMAN	0.663362	0.0353212	FALSE
HNRNPC	sp|P07910|HNRPC_HUMAN	0.663362	0.0354575	FALSE
ITGB1	sp|P05556|ITB1_HUMAN	0.663362	0.0364068	FALSE
AHNAK2	sp|Q8IVF2|AHNK2_HUMAN	0.663362	0.0366177	FALSE
CAPN1	sp|P07384|CAN1_HUMAN	0.663362	0.0367191	FALSE
ANXA2	sp|P07355|ANXA2_HUMAN	-0.823418	0.0371679	FALSE
HBB	sp|P68871|HBB_HUMAN	-0.877425	0.0380878	FALSE
RAB2A	sp|P61019|RAB2A_HUMAN	0.663362	0.0387427	FALSE
TTR	sp|P02766|TTHY_HUMAN	0.635328	0.039839	FALSE
GLUD1	sp|P00367|DHE3_HUMAN	0.663362	0.041039	FALSE
RTN4	sp|Q9NQC3|RTN4_HUMAN	0.663362	0.0415114	FALSE
IGHG2	sp|P01859|IGHG2_HUMAN	-0.306877	0.0420153	FALSE
DDX39A	sp|O00148|DX39A_HUMAN	0.663362	0.0422619	FALSE
ACTA2	sp|P62736|ACTA_HUMAN	-0.949809	0.042345	FALSE
CTNNA1	sp|P35221|CTNA1_HUMAN	0.663362	0.0423704	FALSE
SPTAN1	sp|Q13813|SPTN1_HUMAN	0.663362	0.0427416	FALSE
XRCC6	sp|P12956|XRCC6_HUMAN	0.663362	0.0427769	FALSE
HK1	sp|P19367|HXK1_HUMAN	0.663362	0.0431837	FALSE
MMP28	sp|Q9H239|MMP28_HUMAN	-0.622429	0.0432441	FALSE
IGKV3-20	sp|P01619|KV320_HUMAN	-0.711328	0.0444247	FALSE
ITIH2	sp|P19823|ITIH2_HUMAN	0.663362	0.0448838	FALSE
CKAP4	sp|Q07065|CKAP4_HUMAN	0.663362	0.0464183	FALSE
HRG	sp|P04196|HRG_HUMAN	-0.433232	0.0466413	FALSE
HNRNPA3	sp|P51991|ROA3_HUMAN	0.663362	0.0478816	FALSE
DSG2	sp|Q14126|DSG2_HUMAN	0.663362	0.0501363	FALSE
WNT5A	sp|P41221|WNT5A_HUMAN	-0.60494	0.0516697	FALSE
PFN1	sp|P07737|PROF1_HUMAN	0.377383	0.0526064	FALSE
HNRNPK	sp|P61978|HNRPK_HUMAN	-0.765215	0.0528496	FALSE
CLTCL1	sp|P53675|CLH2_HUMAN	-0.406768	0.0530105	FALSE
PPL	sp|O60437|PEPL_HUMAN	0.663362	0.0532395	FALSE
ITGAV	sp|P06756|ITAV_HUMAN	-0.462471	0.0545649	FALSE
HNRNPA1	sp|P09651|ROA1_HUMAN	0.663362	0.0551606	FALSE
HNRNPA2B1	sp|P22626|ROA2_HUMAN	0.663362	0.0574499	FALSE
ARF3	sp|P61204|ARF3_HUMAN	-0.548298	0.0578587	FALSE
ALDH3A2	sp|P51648|AL3A2_HUMAN	0.663362	0.0591327	FALSE
F2	sp|P00734|THRB_HUMAN	-0.799036	0.0591628	FALSE
ACADVL	sp|P49748|ACADV_HUMAN	0.663362	0.0596601	FALSE
ATP1A1	sp|P05023|AT1A1_HUMAN	0.663362	0.0606406	FALSE
S100A16	sp|Q96FQ6|S10AG_HUMAN	0.616106	0.0615025	FALSE
DDX1	sp|Q92499|DDX1_HUMAN	0.663362	0.0634257	FALSE
CDH1	sp|P12830|CADH1_HUMAN	-0.653201	0.0653291	FALSE
ANXA1	sp|P04083|ANXA1_HUMAN	-0.393281	0.0673448	FALSE
HBD	sp|P02042|HBD_HUMAN	-0.581618	0.0776478	FALSE
RPS2	sp|P15880|RS2_HUMAN	0.302486	0.079291	FALSE
HADHA	sp|P40939|ECHA_HUMAN	0.663362	0.0826468	FALSE
PGK1	sp|P00558|PGK1_HUMAN	0.679846	0.0829885	FALSE
MMP20	sp|O60882|MMP20_HUMAN	-0.663491	0.0848785	FALSE
YWHAQ	sp|P27348|1433T_HUMAN	0.513747	0.0869711	FALSE
TUBB8B	sp|A6NNZ2|TBB8B_HUMAN	0.444699	0.0914553	FALSE
PTBP1	sp|P26599|PTBP1_HUMAN	0.378885	0.0915444	FALSE
RPLP0	sp|P05388|RLA0_HUMAN	-0.423172	0.0921069	FALSE
MYH9	sp|P35579|MYH9_HUMAN	0.63326	0.0953606	FALSE
IGKC	sp|P01834|IGKC_HUMAN	0.183365	0.0969699	FALSE
VDAC2	sp|P45880|VDAC2_HUMAN	-0.656616	0.0972749	FALSE
CFB	sp|P00751|CFAB_HUMAN	0.334869	0.100498	FALSE
RPL9P9	sp|P32969|RL9_HUMAN	0.280833	0.108372	FALSE
AHSG	sp|P02765|FETUA_HUMAN	-0.310796	0.109103	FALSE
KLK4	sp|Q9Y5K2|KLK4_HUMAN	0.255595	0.110759	FALSE
SERPINF1	sp|P36955|PEDF_HUMAN	-0.777053	0.113562	FALSE
DDOST	sp|P39656|OST48_HUMAN	-0.321449	0.113643	FALSE
COL14A1	sp|Q05707|COEA1_HUMAN	-0.423112	0.116033	FALSE
LMNA	sp|P02545|LMNA_HUMAN	-0.706317	0.1165	FALSE
COL12A1	sp|Q99715|COCA1_HUMAN	0.78575	0.116753	FALSE
TMEM43	sp|Q9BTV4|TMM43_HUMAN	0.252715	0.120042	FALSE
EEF1A1	sp|P68104|EF1A1_HUMAN	-0.186303	0.124567	FALSE
FGG	sp|P02679|FIBG_HUMAN	-0.523096	0.125329	FALSE
GSTP1	sp|P09211|GSTP1_HUMAN	0.34794	0.125511	FALSE
KRT78	tr|H0YI54|H0YI54_HUMAN	0.286205	0.127182	FALSE
HSPG2	sp|P98160|PGBM_HUMAN	-0.368975	0.128859	FALSE
HSP90B1	sp|P14625|ENPL_HUMAN	-0.289008	0.129424	FALSE
COL1A2	sp|P08123|CO1A2_HUMAN	-0.233366	0.134595	FALSE
RAB1A	sp|P62820|RAB1A_HUMAN	0.203468	0.134797	FALSE
ACTN1	sp|P12814|ACTN1_HUMAN	-0.221089	0.136959	FALSE
PKP3	sp|Q9Y446|PKP3_HUMAN	0.419386	0.137686	FALSE
MFGE8	sp|Q08431|MFGM_HUMAN	-0.209704	0.138148	FALSE
MT-CO2	sp|P00403|COX2_HUMAN	-0.185451	0.139167	FALSE
ALDOA	sp|P04075|ALDOA_HUMAN	0.334853	0.140769	FALSE
SERPINA3	sp|P01011|AACT_HUMAN	0.137972	0.141674	FALSE
LDHA	sp|P00338|LDHA_HUMAN	0.232935	0.148991	FALSE
CFL1	sp|P23528|COF1_HUMAN	0.172011	0.150426	FALSE
TPI1	sp|P60174|TPIS_HUMAN	-0.275156	0.150551	FALSE
ODAPH	sp|Q17RF5|ODAPH_HUMAN	-0.107902	0.151333	FALSE
RPL12	sp|P30050|RL12_HUMAN	-0.182164	0.154856	FALSE
C3	sp|P01024|CO3_HUMAN	-0.124522	0.155156	FALSE
RAB7A	sp|P51149|RAB7A_HUMAN	0.152861	0.155488	FALSE
GPI	sp|P06744|G6PI_HUMAN	0.163452	0.157491	FALSE
GC	sp|P02774|VTDB_HUMAN	0.253967	0.157516	FALSE
C9	sp|P02748|CO9_HUMAN	0.149619	0.158151	FALSE
PLTP	sp|P55058|PLTP_HUMAN	0.118369	0.160059	FALSE
H2AC8	sp|P04908|H2A1B_HUMAN	-0.177	0.160513	FALSE
CAPG	sp|P40121|CAPG_HUMAN	-0.127287	0.165244	FALSE
HSPA1A	sp|P0DMV8|HS71A_HUMAN	-0.119221	0.165588	FALSE
GGH	sp|Q92820|GGH_HUMAN	0.153175	0.166077	FALSE
TUBA1B	sp|P68363|TBA1B_HUMAN	-0.0710521	0.166152	FALSE
RAP1B	sp|P61224|RAP1B_HUMAN	-0.0794759	0.16626	FALSE
RPS10	sp|P46783|RS10_HUMAN	-0.0631002	0.166704	FALSE
ALB	sp|P02768|ALBU_HUMAN	0.313413	0.170964	FALSE
COL1A1	sp|P02452|CO1A1_HUMAN	-0.08933	0.174884	FALSE
SSR4	sp|P51571|SSRD_HUMAN	0.0702188	0.180153	FALSE
ESYT1	sp|Q9BSJ8|ESYT1_HUMAN	-0.0617574	0.181345	FALSE
TAGLN2	sp|P37802|TAGL2_HUMAN	0.0585278	0.184516	FALSE
MACROH2A1	sp|O75367|H2AY_HUMAN	0.045552	0.189785	FALSE
A2M	sp|P01023|A2MG_HUMAN	-0.0228146	0.195115	FALSE
RAB10	sp|P61026|RAB10_HUMAN	-0.0133219	0.195943	FALSE
RAB11A	sp|P62491|RB11A_HUMAN	0.0188747	0.196538	FALSE
CANX	sp|P27824|CALX_HUMAN	0.00898748	0.19978	FALSE
PPP1R12A	sp|O14974|MYPT1_HUMAN	-8.09942	6.33535e-16	TRUE
H3C12	sp|P68431|H31_HUMAN	6.29225	6.33535e-16	TRUE
CRP	sp|P02741|CRP_HUMAN	6.27055	6.33535e-16	TRUE
HAL	sp|P42357|HUTH_HUMAN	6.21713	6.33535e-16	TRUE
MMP12	sp|P39900|MMP12_HUMAN	-5.65569	6.33535e-16	TRUE
PCOLCE	sp|Q15113|PCOC1_HUMAN	-5.35879	6.33535e-16	TRUE
ECM1	sp|Q16610|ECM1_HUMAN	5.19163	6.33535e-16	TRUE
NCCRP1	sp|Q6ZVX7|FBX50_HUMAN	5.17147	6.33535e-16	TRUE
PSMA6	sp|P60900|PSA6_HUMAN	5.08428	6.33535e-16	TRUE
LTF	sp|P02788|TRFL_HUMAN	4.88005	6.33535e-16	TRUE
PSMA7	sp|O14818|PSA7_HUMAN	4.3863	6.33535e-16	TRUE
CPA4	sp|Q9UI42|CBPA4_HUMAN	4.34698	6.33535e-16	TRUE
LAMB3	sp|Q13751|LAMB3_HUMAN	-4.11703	6.33535e-16	TRUE
HTRA1	sp|Q92743|HTRA1_HUMAN	-4.07551	6.33535e-16	TRUE
PSMB6	sp|P28072|PSB6_HUMAN	4.04546	6.33535e-16	TRUE
IGHV3-23	sp|P01764|HV323_HUMAN	3.65612	6.33535e-16	TRUE
IGHA2	sp|P01877|IGHA2_HUMAN	3.60026	6.33535e-16	TRUE
RPLP2	sp|P05387|RLA2_HUMAN	3.58914	6.33535e-16	TRUE
HSP90AA1	sp|P07900|HS90A_HUMAN	3.58277	6.33535e-16	TRUE
MPO	sp|P05164|PERM_HUMAN	3.55802	6.33535e-16	TRUE
PSMB1	sp|P20618|PSB1_HUMAN	3.38181	6.33535e-16	TRUE
LAMA3	sp|Q16787|LAMA3_HUMAN	-3.37969	6.33535e-16	TRUE
EZR	sp|P15311|EZRI_HUMAN	3.17446	6.33535e-16	TRUE
BLMH	sp|Q13867|BLMH_HUMAN	3.08789	6.33535e-16	TRUE
GDPD3	sp|Q7L5L3|GDPD3_HUMAN	2.86704	6.33535e-16	TRUE
AZU1	sp|P20160|CAP7_HUMAN	-2.82918	6.33535e-16	TRUE
CDSN	sp|Q15517|CDSN_HUMAN	2.81482	6.33535e-16	TRUE
HSPA2	sp|P54652|HSP72_HUMAN	2.76098	6.33535e-16	TRUE
PSMB3	sp|P49720|PSB3_HUMAN	2.72366	6.33535e-16	TRUE
APCS	sp|P02743|SAMP_HUMAN	-2.70228	6.33535e-16	TRUE
PLBD1	sp|Q6P4A8|PLBL1_HUMAN	2.64584	6.33535e-16	TRUE
CTSG	sp|P08311|CATG_HUMAN	-2.3232	6.33535e-16	TRUE
C11orf54	sp|Q9H0W9|CK054_HUMAN	1.73685	1.22867e-15	TRUE
LGALS1	sp|P09382|LEG1_HUMAN	-4.29433	5.92248e-15	TRUE
SERPINA4	sp|P29622|KAIN_HUMAN	2.65067	8.68847e-15	TRUE
GGCT	sp|O75223|GGCT_HUMAN	2.01002	1.59978e-14	TRUE
CAT	sp|P04040|CATA_HUMAN	2.60348	1.69856e-14	TRUE
IGKV1D-33	sp|P01593|KVD33_HUMAN	2.61141	2.27828e-14	TRUE
ASAH1	sp|Q13510|ASAH1_HUMAN	2.39935	2.59912e-14	TRUE
TXN	sp|P10599|THIO_HUMAN	4.40352	7.60242e-14	TRUE
HPX	sp|P02790|HEMO_HUMAN	3.18556	3.86672e-13	TRUE
C4A	sp|P0C0L4|CO4A_HUMAN	2.39074	7.3659e-13	TRUE
SERPINA12	sp|Q8IW75|SPA12_HUMAN	1.95274	8.86856e-12	TRUE
EPPK1	sp|P58107|EPIPL_HUMAN	-4.14349	9.12865e-12	TRUE
PRDX2	sp|P32119|PRDX2_HUMAN	2.23683	9.29905e-12	TRUE
CKB	sp|P12277|KCRB_HUMAN	3.03673	2.08403e-11	TRUE
EIF4A1	sp|P60842|IF4A1_HUMAN	2.33355	1.5167e-10	TRUE
AZGP1	sp|P25311|ZA2G_HUMAN	2.06445	5.59563e-10	TRUE
EIF6	sp|P56537|IF6_HUMAN	2.60471	1.26704e-09	TRUE
PRELP	sp|P51888|PRELP_HUMAN	-3.82543	7.52538e-09	TRUE
BPIFA1	sp|Q9NP55|BPIA1_HUMAN	3.04928	1.30305e-08	TRUE
CALML3	sp|P27482|CALL3_HUMAN	3.26535	1.74308e-08	TRUE
A2ML1	sp|A8K2U0|A2ML1_HUMAN	3.52891	2.44807e-08	TRUE
TUBB	sp|P07437|TBB5_HUMAN	-2.03781	3.32049e-08	TRUE
MDH2	sp|P40926|MDHM_HUMAN	2.75349	3.69983e-08	TRUE
TGFBI	sp|Q15582|BGH3_HUMAN	-3.15251	3.77554e-08	TRUE
PSMA2	sp|P25787|PSA2_HUMAN	1.61218	4.48166e-08	TRUE
SOD1	sp|P00441|SODC_HUMAN	2.27364	4.54e-08	TRUE
TNC	sp|P24821|TENA_HUMAN	-3.93754	4.74693e-08	TRUE
PSMA5	sp|P28066|PSA5_HUMAN	2.62021	4.80248e-08	TRUE
HSPA9	sp|P38646|GRP75_HUMAN	-1.84969	6.25559e-08	TRUE
OGN	sp|P20774|MIME_HUMAN	-4.22504	1.11056e-07	TRUE
DMBT1	sp|Q9UGM3|DMBT1_HUMAN	2.20934	1.2631e-07	TRUE
YWHAE	sp|P62258|1433E_HUMAN	2.19515	1.741e-07	TRUE
SELENBP1	sp|Q13228|SBP1_HUMAN	4.75	1.93696e-07	TRUE
FN1	sp|P02751|FINC_HUMAN	-3.78252	3.50384e-07	TRUE
RPSA	sp|P08865|RSSA_HUMAN	2.51406	7.41462e-07	TRUE
MGP	sp|P08493|MGP_HUMAN	-2.35208	1.29549e-06	TRUE
EEF2	sp|P13639|EF2_HUMAN	1.84317	1.37292e-06	TRUE
VIM	sp|P08670|VIME_HUMAN	-3.06312	1.72149e-06	TRUE
PSMC1	sp|P62191|PRS4_HUMAN	-2.15004	2.20987e-06	TRUE
PRDX1	sp|Q06830|PRDX1_HUMAN	1.2564	2.6299e-06	TRUE
CP	sp|P00450|CERU_HUMAN	1.86833	2.76418e-06	TRUE
TUBA4A	sp|P68366|TBA4A_HUMAN	2.17313	4.50685e-06	TRUE
POSTN	sp|Q15063|POSTN_HUMAN	-4.81818	4.78138e-06	TRUE
ARF4	sp|P18085|ARF4_HUMAN	1.43734	6.16694e-06	TRUE
SERPINH1	sp|P50454|SERPH_HUMAN	-3.45852	7.15176e-06	TRUE
HNRNPD	sp|Q14103|HNRPD_HUMAN	-3.2542	7.52963e-06	TRUE
KLK7	sp|P49862|KLK7_HUMAN	2.12323	7.7428e-06	TRUE
ASPN	sp|Q9BXN1|ASPN_HUMAN	-4.53304	8.51317e-06	TRUE
FLNA	sp|P21333|FLNA_HUMAN	-4.98064	8.60071e-06	TRUE
HSPD1	sp|P10809|CH60_HUMAN	1.49083	1.24361e-05	TRUE
HP	sp|P00738|HPT_HUMAN	2.67358	1.6501e-05	TRUE
COL17A1	sp|Q9UMD9|COHA1_HUMAN	2.41869	2.56745e-05	TRUE
TF	sp|P02787|TRFE_HUMAN	-1.19102	3.8063e-05	TRUE
IGHA1	sp|P01876|IGHA1_HUMAN	1.00143	4.47656e-05	TRUE
LRRC15	sp|Q8TF66|LRC15_HUMAN	4.29421	4.74452e-05	TRUE
TUBB4A	sp|P04350|TBB4A_HUMAN	-1.82096	5.68764e-05	TRUE
PLEC	sp|Q15149|PLEC_HUMAN	-4.71999	7.03745e-05	TRUE
ITGA6	sp|P23229|ITA6_HUMAN	-2.90825	7.55119e-05	TRUE
S100A14	sp|Q9HCY8|S10AE_HUMAN	2.3886	8.84554e-05	TRUE
H1-4	sp|P10412|H14_HUMAN	-2.33618	9.96288e-05	TRUE
FABP4	sp|P15090|FABP4_HUMAN	2.98709	0.00010014	TRUE
POF1B	sp|Q8WVV4|POF1B_HUMAN	2.00599	0.00011416	TRUE
FLNB	sp|O75369|FLNB_HUMAN	-3.5523	0.000170247	TRUE
CAPZA1	sp|P52907|CAZA1_HUMAN	1.66193	0.000220306	TRUE
ZG16B	sp|Q96DA0|ZG16B_HUMAN	-1.31497	0.00024254	TRUE
RPN2	sp|P04844|RPN2_HUMAN	-1.99073	0.000268409	TRUE
PRDX6	sp|P30041|PRDX6_HUMAN	2.43709	0.000300668	TRUE
OMD	sp|Q99983|OMD_HUMAN	-2.12709	0.000324154	TRUE
ACTB	sp|P60709|ACTB_HUMAN	-1.30433	0.000371549	TRUE
ACTR3	sp|P61158|ARP3_HUMAN	1.69297	0.000416102	TRUE
VCP	sp|P55072|TERA_HUMAN	1.36523	0.000443241	TRUE
VCL	sp|P18206|VINC_HUMAN	1.14313	0.000535467	TRUE
LGALS3	sp|P17931|LEG3_HUMAN	2.14544	0.000595767	TRUE
DIPK2A	sp|Q8NDZ4|DIK2A_HUMAN	1.22799	0.000615268	TRUE
COL6A2	sp|P12110|CO6A2_HUMAN	-3.60322	0.00080775	TRUE
LAMC2	sp|Q13753|LAMC2_HUMAN	-1.92522	0.000814352	TRUE
TIMP3	sp|P35625|TIMP3_HUMAN	-1.49245	0.000815605	TRUE
DSC2	sp|Q02487|DSC2_HUMAN	1.98416	0.000883274	TRUE
BPI	sp|P17213|BPI_HUMAN	-1.73159	0.000911691	TRUE
ITGB4	sp|P16144|ITB4_HUMAN	-2.43269	0.000919006	TRUE
ANXA2P2	sp|A6NMY6|AXA2L_HUMAN	-1.14478	0.00104387	TRUE
PKM	sp|P14618|KPYM_HUMAN	1.11482	0.00109541	TRUE
COL6A3	sp|P12111|CO6A3_HUMAN	-4.53882	0.00110474	TRUE
RPS7	sp|P62081|RS7_HUMAN	1.05647	0.0011459	TRUE
ANXA4	sp|P09525|ANXA4_HUMAN	1.45388	0.00132323	TRUE
TUBB4B	sp|P68371|TBB4B_HUMAN	1.51278	0.00136766	TRUE
CLU	sp|P10909|CLUS_HUMAN	-1.46792	0.00142899	TRUE
SLC25A12	sp|O75746|S2512_HUMAN	-3.20968	0.00156681	TRUE
LYZ	sp|P61626|LYSC_HUMAN	2.23344	0.00179179	TRUE
TKT	sp|P29401|TKT_HUMAN	1.77561	0.00180703	TRUE
HNRNPU	sp|Q00839|HNRPU_HUMAN	-1.75643	0.00196823	TRUE
PEBP1	sp|P30086|PEBP1_HUMAN	1.32126	0.00199129	TRUE
CTNNB1	sp|P35222|CTNB1_HUMAN	1.30833	0.00200453	TRUE
PHB2	sp|Q99623|PHB2_HUMAN	-1.58911	0.00202013	TRUE
RPN1	sp|P04843|RPN1_HUMAN	-2.04101	0.00239714	TRUE
PPIA	sp|P62937|PPIA_HUMAN	-2.15334	0.00248573	TRUE
ALDOC	sp|P09972|ALDOC_HUMAN	1.1602	0.0025497	TRUE
RPL11	sp|P62913|RL11_HUMAN	-1.25498	0.00276153	TRUE
IQGAP1	sp|P46940|IQGA1_HUMAN	-1.69189	0.00310144	TRUE
SYPL1	sp|Q16563|SYPL1_HUMAN	1.4057	0.00326062	TRUE
FABP5	sp|Q01469|FABP5_HUMAN	2.48428	0.00336827	TRUE
PDIA3	sp|P30101|PDIA3_HUMAN	-1.89839	0.00339047	TRUE
DSG3	sp|P32926|DSG3_HUMAN	-2.16357	0.00368245	TRUE
SERPINB13	sp|Q9UIV8|SPB13_HUMAN	1.17996	0.00374792	TRUE
RPS3	sp|P23396|RS3_HUMAN	1.59312	0.00392615	TRUE
DCN	sp|P07585|PGS2_HUMAN	-2.63513	0.00442292	TRUE
HNRNPH1	sp|P31943|HNRH1_HUMAN	-1.33182	0.0050388	TRUE
CPB2	sp|Q96IY4|CBPB2_HUMAN	1.16276	0.00530475	TRUE
CLTC	sp|Q00610|CLH1_HUMAN	-1.42993	0.00601041	TRUE
B2M	sp|P61769|B2MG_HUMAN	1.59092	0.00607135	TRUE
COL6A1	sp|P12109|CO6A1_HUMAN	-2.86804	0.00682413	TRUE
APOA4	sp|P06727|APOA4_HUMAN	-2.30971	0.00696082	TRUE
YWHAZ	sp|P63104|1433Z_HUMAN	1.46073	0.00779599	TRUE
AMBN	sp|Q9NP70|AMBN_HUMAN	1.76303	0.00796077	TRUE
FGB	sp|P02675|FIBB_HUMAN	2.67718	0.00811661	TRUE
VDAC1	sp|P21796|VDAC1_HUMAN	1.47088	0.00857692	TRUE
AMELX	sp|Q99217|AMELX_HUMAN	-2.31992	0.00868222	TRUE
ANXA5	sp|P08758|ANXA5_HUMAN	-1.68343	0.00937524	TRUE
HNRNPCL1	sp|O60812|HNRC1_HUMAN	-1.05352	0.0114413	TRUE
ACTN4	sp|O43707|ACTN4_HUMAN	-1.65113	0.0122806	TRUE
SLC25A5	sp|P05141|ADT2_HUMAN	-1.28339	0.0137696	TRUE
HSPA8	sp|P11142|HSP7C_HUMAN	-1.07891	0.0145149	TRUE
TAC3	sp|Q9UHF0|TKNK_HUMAN	1.34849	0.0145185	TRUE
AHNAK	sp|Q09666|AHNK_HUMAN	-1.18832	0.017116	TRUE
FGA	sp|P02671|FIBA_HUMAN	-1.53743	0.0184532	TRUE
KNG1	sp|P01042|KNG1_HUMAN	-1.09803	0.0224058	TRUE
CYB5R3	sp|P00387|NB5R3_HUMAN	-1.01109	0.0231634	TRUE
HNRNPM	sp|P52272|HNRPM_HUMAN	-1.01877	0.0235407	TRUE
LUM	sp|P51884|LUM_HUMAN	-2.14705	0.0272707	TRUE
RPS15A	sp|P62244|RS15A_HUMAN	1.40818	0.0295578	TRUE
ATP5F1B	sp|P06576|ATPB_HUMAN	-1.14283	0.0318892	TRUE
ATP5F1A	sp|P25705|ATPA_HUMAN	-1.51469	0.0326821	TRUE
H2BC11	sp|P06899|H2B1J_HUMAN	1.07402	0.0360104	TRUE
RACK1	sp|P63244|RACK1_HUMAN	1.02631	0.0363925	TRUE
SERPINB5	sp|P36952|SPB5_HUMAN	1.12256	0.045297	TRUE

## Sheet: Common Proteins Among Compariso
Protein	Protein significant in:	Overlap
A2M	-80vsPBS, EtOHvsAir	2 comparisons
A2ML1	EtOHvsAir, PBSvsAir	2 comparisons
ACADVL	-80vsPBS, EtOHvsAir	2 comparisons
ACTN4	-80vsPBS, PBSvsAir	2 comparisons
ACTR2	-80vsPBS, EtOHvsAir	2 comparisons
AHNAK	-80vsPBS, PBSvsAir	2 comparisons
AHNAK2	-80vsPBS, EtOHvsAir	2 comparisons
ANXA7	-80vsPBS, EtOHvsAir	2 comparisons
APCS	-80vsPBS, PBSvsAir	2 comparisons
ASAH1	-80vsPBS, PBSvsAir	2 comparisons
ATP1A1	-80vsPBS, EtOHvsAir	2 comparisons
ATP1B3	-80vsPBS, EtOHvsAir	2 comparisons
ATP2A1	-80vsPBS, EtOHvsAir	2 comparisons
ATP5F1C	-80vsPBS, EtOHvsAir	2 comparisons
AZU1	-80vsPBS, PBSvsAir	2 comparisons
BPI	-80vsPBS, PBSvsAir	2 comparisons
BPIFA1	-80vsPBS, PBSvsAir	2 comparisons
C11orf54	-80vsPBS, PBSvsAir	2 comparisons
C4A	EtOHvsAir, PBSvsAir	2 comparisons
CALML3	-80vsPBS, PBSvsAir	2 comparisons
CAT	EtOHvsAir, PBSvsAir	2 comparisons
CAV1	-80vsPBS, EtOHvsAir	2 comparisons
CD109	-80vsPBS, EtOHvsAir	2 comparisons
CD44	-80vsPBS, EtOHvsAir	2 comparisons
CKAP4	-80vsPBS, EtOHvsAir	2 comparisons
CKB	-80vsPBS, PBSvsAir	2 comparisons
CKMT1B	-80vsPBS, EtOHvsAir	2 comparisons
CLTC	-80vsPBS, PBSvsAir	2 comparisons
CPB2	EtOHvsAir, PBSvsAir	2 comparisons
CPNE3	-80vsPBS, EtOHvsAir	2 comparisons
CS	-80vsPBS, EtOHvsAir	2 comparisons
CTNNA1	-80vsPBS, EtOHvsAir	2 comparisons
CTNNA2	-80vsPBS, EtOHvsAir	2 comparisons
CTNND1	-80vsPBS, EtOHvsAir	2 comparisons
CTSG	-80vsPBS, PBSvsAir	2 comparisons
DDX17	-80vsPBS, EtOHvsAir	2 comparisons
DDX39A	-80vsPBS, EtOHvsAir	2 comparisons
DDX5	-80vsPBS, EtOHvsAir	2 comparisons
DECR1	-80vsPBS, EtOHvsAir	2 comparisons
DIPK2A	EtOHvsAir, PBSvsAir	2 comparisons
DSG2	-80vsPBS, EtOHvsAir	2 comparisons
DSG3	-80vsPBS, PBSvsAir	2 comparisons
EEF2	EtOHvsAir, PBSvsAir	2 comparisons
EGFR	-80vsPBS, EtOHvsAir	2 comparisons
EIF4A1	-80vsPBS, PBSvsAir	2 comparisons
EIF6	-80vsPBS, PBSvsAir	2 comparisons
EPPK1	EtOHvsAir, PBSvsAir	2 comparisons
EZR	EtOHvsAir, PBSvsAir	2 comparisons
FABP4	-80vsPBS, PBSvsAir	2 comparisons
FLNA	-80vsPBS, PBSvsAir	2 comparisons
FLNB	-80vsPBS, PBSvsAir	2 comparisons
FUS	-80vsPBS, EtOHvsAir	2 comparisons
GDPD3	-80vsPBS, PBSvsAir	2 comparisons
GGCT	-80vsPBS, PBSvsAir	2 comparisons
GLUD1	-80vsPBS, EtOHvsAir	2 comparisons
GNAI3	-80vsPBS, EtOHvsAir	2 comparisons
GOT2	-80vsPBS, EtOHvsAir	2 comparisons
GPD2	-80vsPBS, EtOHvsAir	2 comparisons
H3C12	EtOHvsAir, PBSvsAir	2 comparisons
HADHA	-80vsPBS, EtOHvsAir	2 comparisons
HADHB	-80vsPBS, EtOHvsAir	2 comparisons
HDLBP	-80vsPBS, EtOHvsAir	2 comparisons
HLA-A	-80vsPBS, EtOHvsAir	2 comparisons
HNRNPA0	-80vsPBS, EtOHvsAir	2 comparisons
HNRNPA1	-80vsPBS, EtOHvsAir	2 comparisons
HNRNPA2B1	-80vsPBS, EtOHvsAir	2 comparisons
HNRNPA3	-80vsPBS, EtOHvsAir	2 comparisons
HNRNPCL1	-80vsPBS, PBSvsAir	2 comparisons
HNRNPH1	-80vsPBS, PBSvsAir	2 comparisons
HNRNPH2	-80vsPBS, EtOHvsAir	2 comparisons
HNRNPH3	-80vsPBS, EtOHvsAir	2 comparisons
HNRNPL	-80vsPBS, EtOHvsAir	2 comparisons
HNRNPM	-80vsPBS, PBSvsAir	2 comparisons
HNRNPR	-80vsPBS, EtOHvsAir	2 comparisons
HNRNPU	-80vsPBS, PBSvsAir	2 comparisons
HP	EtOHvsAir, PBSvsAir	2 comparisons
HSD17B4	-80vsPBS, EtOHvsAir	2 comparisons
HSP90AA1	EtOHvsAir, PBSvsAir	2 comparisons
HSPA2	-80vsPBS, PBSvsAir	2 comparisons
HSPD1	EtOHvsAir, PBSvsAir	2 comparisons
HTRA1	-80vsPBS, PBSvsAir	2 comparisons
IGHV3-23	EtOHvsAir, PBSvsAir	2 comparisons
ILF3	-80vsPBS, EtOHvsAir	2 comparisons
IQGAP1	-80vsPBS, PBSvsAir	2 comparisons
ITGA6	-80vsPBS, PBSvsAir	2 comparisons
ITGB1	-80vsPBS, EtOHvsAir	2 comparisons
ITGB4	-80vsPBS, PBSvsAir	2 comparisons
KHSRP	-80vsPBS, EtOHvsAir	2 comparisons
KLK7	-80vsPBS, PBSvsAir	2 comparisons
LAMB3	-80vsPBS, PBSvsAir	2 comparisons
LMAN1	-80vsPBS, EtOHvsAir	2 comparisons
LRRC15	-80vsPBS, PBSvsAir	2 comparisons
LTF	EtOHvsAir, PBSvsAir	2 comparisons
MDH2	EtOHvsAir, PBSvsAir	2 comparisons
MPO	EtOHvsAir, PBSvsAir	2 comparisons
MSN	-80vsPBS, EtOHvsAir	2 comparisons
MVP	-80vsPBS, EtOHvsAir	2 comparisons
MYL6	-80vsPBS, EtOHvsAir	2 comparisons
MYO1C	-80vsPBS, EtOHvsAir	2 comparisons
MYOF	-80vsPBS, EtOHvsAir	2 comparisons
NDUFS1	-80vsPBS, EtOHvsAir	2 comparisons
NONO	-80vsPBS, EtOHvsAir	2 comparisons
NUMA1	-80vsPBS, EtOHvsAir	2 comparisons
P4HB	-80vsPBS, EtOHvsAir	2 comparisons
PCBP2	-80vsPBS, EtOHvsAir	2 comparisons
PCOLCE	EtOHvsAir, PBSvsAir	2 comparisons
PDIA3	-80vsPBS, PBSvsAir	2 comparisons
PDLIM4	-80vsPBS, EtOHvsAir	2 comparisons
PHB1	-80vsPBS, EtOHvsAir	2 comparisons
PHB2	-80vsPBS, PBSvsAir	2 comparisons
PLBD1	-80vsPBS, PBSvsAir	2 comparisons
PLEC	-80vsPBS, PBSvsAir	2 comparisons
PRDX1	EtOHvsAir, PBSvsAir	2 comparisons
PRDX2	EtOHvsAir, PBSvsAir	2 comparisons
PRDX6	-80vsPBS, PBSvsAir	2 comparisons
PRELP	EtOHvsAir, PBSvsAir	2 comparisons
PRKDC	-80vsPBS, EtOHvsAir	2 comparisons
PSMA2	-80vsPBS, PBSvsAir	2 comparisons
PSMA7	EtOHvsAir, PBSvsAir	2 comparisons
PSMB1	-80vsPBS, PBSvsAir	2 comparisons
PSMB3	-80vsPBS, PBSvsAir	2 comparisons
PSMC1	EtOHvsAir, PBSvsAir	2 comparisons
RAB14	-80vsPBS, EtOHvsAir	2 comparisons
RBMX	-80vsPBS, EtOHvsAir	2 comparisons
RPL23	-80vsPBS, EtOHvsAir	2 comparisons
RPN2	-80vsPBS, PBSvsAir	2 comparisons
RPS14	-80vsPBS, EtOHvsAir	2 comparisons
RPS15A	EtOHvsAir, PBSvsAir	2 comparisons
RPS20	-80vsPBS, EtOHvsAir	2 comparisons
RPS25	-80vsPBS, EtOHvsAir	2 comparisons
RPS3	-80vsPBS, PBSvsAir	2 comparisons
RPS4X	-80vsPBS, EtOHvsAir	2 comparisons
RPS7	EtOHvsAir, PBSvsAir	2 comparisons
RPSA	EtOHvsAir, PBSvsAir	2 comparisons
RRBP1	-80vsPBS, EtOHvsAir	2 comparisons
RTN4	-80vsPBS, EtOHvsAir	2 comparisons
SCARB2	-80vsPBS, EtOHvsAir	2 comparisons
SELENBP1	-80vsPBS, PBSvsAir	2 comparisons
SERPINA12	-80vsPBS, PBSvsAir	2 comparisons
SERPIND1	-80vsPBS, EtOHvsAir	2 comparisons
SFPQ	-80vsPBS, EtOHvsAir	2 comparisons
SNAP91	-80vsPBS, EtOHvsAir	2 comparisons
SPTAN1	-80vsPBS, EtOHvsAir	2 comparisons
SQOR	-80vsPBS, EtOHvsAir	2 comparisons
TACSTD2	-80vsPBS, EtOHvsAir	2 comparisons
TMED10	-80vsPBS, EtOHvsAir	2 comparisons
TNC	EtOHvsAir, PBSvsAir	2 comparisons
TRIM28	-80vsPBS, EtOHvsAir	2 comparisons
TUBAL3	-80vsPBS, EtOHvsAir	2 comparisons
TUBB	EtOHvsAir, PBSvsAir	2 comparisons
TUFM	-80vsPBS, EtOHvsAir	2 comparisons
UQCRC1	-80vsPBS, EtOHvsAir	2 comparisons
UQCRC2	-80vsPBS, EtOHvsAir	2 comparisons
XRCC5	-80vsPBS, EtOHvsAir	2 comparisons
XRCC6	-80vsPBS, EtOHvsAir	2 comparisons
YWHAE	-80vsPBS, PBSvsAir	2 comparisons
ZNF185	-80vsPBS, EtOHvsAir	2 comparisons
BLMH	-80vsPBS, EtOHvsAir, PBSvsAir	3 comparisons
CDSN	-80vsPBS, EtOHvsAir, PBSvsAir	3 comparisons
CPA4	-80vsPBS, EtOHvsAir, PBSvsAir	3 comparisons
CRP	-80vsPBS, EtOHvsPBS, PBSvsAir	3 comparisons
CTNNB1	-80vsPBS, EtOHvsAir, PBSvsAir	3 comparisons
ECM1	-80vsPBS, EtOHvsAir, PBSvsAir	3 comparisons
HAL	-80vsPBS, EtOHvsAir, PBSvsAir	3 comparisons
IGHA2	-80vsPBS, EtOHvsPBS, PBSvsAir	3 comparisons
LAMA3	-80vsPBS, EtOHvsPBS, PBSvsAir	3 comparisons
LGALS1	-80vsPBS, EtOHvsAir, PBSvsAir	3 comparisons
MMP12	-80vsPBS, EtOHvsPBS, PBSvsAir	3 comparisons
NCCRP1	-80vsPBS, EtOHvsAir, PBSvsAir	3 comparisons
PSMB6	-80vsPBS, EtOHvsAir, PBSvsAir	3 comparisons
ZG16B	-80vsPBS, EtOHvsAir, PBSvsAir	3 comparisons
PSMA6	-80vsPBS, EtOHvsPBS, EtOHvsAir, PBSvsAir	4 comparisons
